# Supplementary material for: The ultra-short version of the Burnout Assessment Tool (BAT4)–development, validation, and measurement invariance across countries, age and gender
Source: PLoS One. 2024 Feb 23;19(2):e0297843. doi: 10.1371/journal.pone.0297843 (PMC10889892; doi:10.1371/journal.pone.0297843)
Supplement: S2 File — (XLSX) [file pone.0297843.s002.xlsx]

## Sheet: NL-FL sample 1
Gender	Age	EX1	MD1	CI4	EI5
1	1	3	2	3	2
1	1	2	2	2	2
1	1	2	2	2	1
1	1	2	1	2	1
1	1	3	3	3	3
1	1	1	1	1	1
1	2	1	3	2	1
1	1	1	1	2	1
1	2	1	2	3	2
1	1	2	3	2	3
1	2	2	3	2	2
1	2	1	1	1	1
1	2	3	2	3	2
1	2	3	2	2	1
1	2	1	1	3	3
1	2	2	1	2	1
1	2	2	1	1	2
1	2	2	1	2	2
1	2	3	4	3	2
1	2	3	2	2	3
1	2	2	1	2	1
1	2	3	2	2	2
1	2	3	3	2	1
1	2	2	2	2	1
1	2	1	2	2	2
1	2	1	1	2	2
1	1	2	2	2	2
1	2	1	1	2	1
1	2	2	1	2	1
1	2	1	1	1	2
1	2	2	1	2	2
1	2	3	2	2	2
1	1	2	2	3	2
1	1	4	2	2	1
1	1	3	4	2	1
1	1	2	2	2	2
1	1	2	2	2	3
1	2	1	2	1	2
1	2	2	2	1	1
1	1	2	1	1	1
1	2	1	2	2	2
1	2	1	1	1	2
1	2	1	1	1	1
1	2	3	2	2	1
1	2	1	1	2	1
1	1	4	3	2	2
1	2	2	1	2	2
1	2	1	1	3	2
1	1	2	2	4	1
1	2	2	3	2	3
1	2	1	2	2	3
1	2	2	3	2	1
1	1	2	2	2	2
1	2	1	1	1	1
1	1	2	1	2	1
1	2	1	1	1	1
1	2	3	1	2	1
1	2	2	2	2	2
1	2	2	3	2	2
1	2	1	2	2	1
1	2	2	3	2	3
1	2	1	1	1	1
1	2	1	1	2	2
1	1	2	1	2	4
1	2	1	1	1	1
1	2	4	3	3	2
1	1	2	2	2	2
1	1	2	2	2	1
1	2	2	1	2	1
1	1	2	2	2	2
1	1	2	1	2	1
1	1	1	1	1	1
1	1	2	3	3	2
1	1	4	2	2	2
1	1	1	1	1	1
1	1	2	2	2	1
1	1	1	1	1	1
1	2	1	3	2	1
1	1	2	2	3	2
1	1	1	2	2	2
1	1	1	1	1	1
1	1	3	3	3	2
1	1	2	2	3	2
1	2	2	2	2	1
1	1	1	1	1	1
1	1	2	2	2	1
1	1	2	1	2	1
1	1	4	1	1	3
1	1	1	1	2	1
1	2	2	2	1	1
1	1	3	2	2	2
1	1	4	4	3	4
1	1	3	3	3	3
1	1	2	2	2	1
1	1	1	3	2	1
1	1	2	2	2	1
1	1	3	2	3	2
1	2	2	2	2	1
1	1	2	4	1	4
1	2	2	2	1	2
1	2	2	2	2	2
1	1	3	2	2	2
1	1	2	1	1	1
1	2	1	2	2	2
1	2	1	1	2	3
1	1	2	3	2	1
1	2	3	2	3	2
1	1	3	2	2	2
1	2	3	2	2	2
1	2	4	3	3	1
1	2	4	3	3	2
1	2	2	5	2	2
1	2	3	2	3	3
1	2	5	2	3	4
1	1	2	2	2	1
1	2	3	2	2	2
1	2	1	1	1	2
1	2	2	3	2	2
1	2	2	3	2	2
1	2	3	1	2	1
1	2	3	2	2	1
1	2	3	3	3	3
1	2	3	1	1	2
1	1	3	3	3	2
1	2	2	2	2	1
1	2	3	3	2	3
1	2	3	3	3	2
1	2	4	4	2	1
1	1	3	2	3	1
1	1	3	2	1	3
1	1	3	2	2	2
1	1	2	2	2	3
1	1	2	2	2	2
1	2	3	2	2	1
1	1	2	2	2	1
1	2	1	1	2	1
1	1	2	2	2	1
1	2	1	1	1	1
1	2	2	3	2	2
1	2	3	4	2	4
1	1	2	2	2	1
1	2	3	1	2	2
1	2	2	1	2	1
1	2	2	2	2	2
1	1	2	3	3	2
1	1	2	1	3	1
1	1	2	2	2	1
1	1	1	1	3	1
1	1	2	3	3	2
1	1	1	1	2	1
1	1	1	2	2	1
1	1	1	1	2	1
1	1	1	2	2	4
1	1	1	1	1	1
1	1	1	1	1	1
1	1	1	1	2	1
1	1	3	2	2	3
1	1	2	1	3	1
1	1	1	2	2	2
1	1	3	2	3	1
1	2	1	2	3	3
1	2	4	4	2	4
1	2	3	5	4	3
1	1	3	3	3	3
1	1	3	3	3	3
1	2	2	1	2	1
1	2	4	4	3	3
1	2	2	2	2	2
1	2	3	3	3	3
1	1	2	2	2	1
1	2	3	3	1	1
1	1	2	1	2	1
1	2	2	1	2	1
1	2	1	1	2	1
1	2	1	2	2	3
1	1	3	3	3	3
1	2	2	4	3	1
1	1	3	1	2	1
1	2	2	2	2	1
1	1	2	2	2	3
1	1	4	4	2	2
1	2	1	1	2	2
1	1	1	1	2	1
1	1	2	2	2	2
1	1	3	3	3	3
1	1	2	2	3	3
1	1	4	3	3	2
1	2	3	1	1	1
1	2	3	4	4	4
1	1	2	2	3	1
1	2	3	3	2	2
1	1	3	2	3	2
1	2	4	4	4	4
1	2	3	4	2	1
1	1	4	3	3	4
1	1	3	2	2	1
1	2	4	4	4	3
1	1	3	4	4	2
1	1	2	2	2	2
1	1	2	2	3	3
1	1	2	2	3	2
1	1	5	3	2	4
1	1	4	2	3	3
1	1	5	5	5	5
1	1	4	3	4	3
1	2	3	5	5	1
1	1	2	2	5	4
1	2	1	1	1	1
1	1	3	5	4	3
1	1	1	1	1	1
1	2	1	2	1	2
1	2	2	2	3	1
1	2	1	1	1	1
1	2	1	1	2	2
1	1	3	3	3	3
1	1	2	3	3	3
1	1	3	4	4	4
1	1	2	4	1	1
1	2	4	3	4	3
1	1	1	1	1	1
1	1	3	3	4	3
1	2	1	1	2	1
1	2	1	1	1	1
1	1	2	1	2	2
1	1	4	3	3	4
1	1	1	1	1	1
1	1	2	2	1	2
1	1	2	2	2	2
1	2	1	1	1	1
1	1	2	3	2	2
1	2	1	1	1	1
1	2	1	1	2	1
1	2	5	5	4	2
1	2	3	1	2	1
1	1	2	3	2	1
1	2	3	1	2	2
1	2	3	3	3	3
1	2	1	3	3	2
1	2	2	1	3	2
1	2	4	4	4	4
1	2	1	1	1	1
1	2	3	2	2	1
1	2	1	1	1	1
1	1	3	3	3	3
1	2	2	2	2	1
1	1	2	2	2	2
1	2	1	1	1	1
1	2	2	2	2	1
1	1	5	4	3	3
1	2	1	1	1	2
1	1	1	1	1	1
1	2	2	2	1	2
1	1	3	3	3	3
1	2	3	3	3	3
1	2	2	1	3	1
1	1	3	2	2	3
1	2	1	2	1	1
1	2	2	1	1	1
1	2	1	1	1	1
1	1	3	4	4	3
1	2	1	3	2	2
1	1	3	1	1	1
1	2	2	1	1	1
1	1	1	3	2	3
1	2	2	1	1	1
1	2	4	3	2	2
1	1	1	3	2	2
1	2	2	2	2	2
1	2	2	2	2	2
1	1	2	4	2	3
1	2	2	2	2	2
1	1	2	2	2	2
1	2	3	3	3	3
1	1	2	2	3	2
1	1	3	3	2	1
1	1	3	4	3	3
1	2	2	1	1	1
1	1	2	2	2	2
1	2	2	2	2	2
1	2	2	1	2	1
1	2	2	2	2	2
1	1	2	2	3	2
1	2	1	1	1	1
1	2	2	1	2	1
1	1	1	1	1	1
1	1	2	3	4	3
1	2	3	2	2	1
1	2	1	1	1	1
1	2	1	1	2	2
1	2	1	1	1	1
1	1	4	1	2	4
1	2	1	1	2	1
1	1	2	3	4	1
1	1	2	2	2	2
1	1	2	2	1	2
1	1	1	1	3	1
1	1	2	3	2	2
1	1	4	3	3	4
1	2	3	3	3	3
1	1	4	4	2	2
1	1	3	3	3	3
1	1	4	4	4	5
1	2	2	2	1	1
1	2	3	4	3	3
1	2	2	2	3	2
1	1	2	2	5	3
1	2	3	3	3	3
1	1	3	3	3	3
1	1	2	3	3	1
1	1	2	2	2	3
1	2	2	1	2	1
1	2	1	2	2	1
1	2	2	2	3	2
1	1	2	1	2	1
1	2	2	3	2	1
1	1	5	4	3	1
1	2	3	3	3	2
1	1	1	2	3	1
1	1	2	2	3	1
1	1	3	2	2	3
1	1	3	3	3	3
1	1	3	4	3	3
1	1	3	2	3	3
1	2	3	3	3	3
1	1	2	1	1	1
1	1	4	3	4	3
1	1	2	4	3	1
1	2	2	2	2	2
1	1	2	5	3	4
1	1	4	3	4	3
1	2	2	1	2	2
1	2	1	1	1	2
1	1	1	1	1	1
1	2	3	2	2	2
1	1	3	4	2	3
1	2	1	1	2	1
1	2	3	2	1	2
1	1	3	4	3	3
1	2	3	3	3	3
1	1	1	2	2	1
1	1	4	4	2	4
1	1	2	1	3	4
1	2	2	2	2	3
1	1	3	4	3	1
1	1	3	4	3	3
1	2	1	1	2	1
1	2	3	2	2	3
1	1	2	2	3	3
1	2	3	3	3	3
1	1	3	4	4	3
1	1	5	5	4	4
1	2	2	3	3	1
1	2	3	3	3	3
1	1	3	3	4	4
1	2	2	1	2	1
1	1	3	3	2	4
1	1	4	5	4	4
1	1	4	3	4	4
1	1	3	4	2	3
1	1	3	4	2	2
1	2	2	2	2	2
1	1	2	4	4	5
1	2	2	2	2	4
1	2	2	2	3	2
1	1	2	2	2	2
1	1	2	2	2	2
1	1	3	3	2	4
1	1	3	1	2	1
1	1	3	3	3	3
1	2	3	3	4	4
1	2	3	3	3	1
1	2	1	1	2	1
1	1	4	4	4	4
1	2	1	1	1	1
1	2	2	1	2	2
1	2	3	3	1	3
1	2	3	2	3	3
1	1	4	4	3	3
1	2	2	2	2	1
1	1	2	2	2	2
1	1	3	4	2	2
1	1	2	2	3	2
1	1	3	3	3	3
1	1	3	3	3	4
1	1	4	2	5	3
1	2	2	1	1	2
1	2	2	1	1	1
1	1	3	3	3	4
1	1	2	2	2	2
1	2	2	2	1	1
1	2	5	5	3	5
1	1	3	3	3	3
1	2	5	4	5	5
1	1	3	3	3	3
1	2	3	1	2	3
1	2	3	2	3	3
1	2	4	1	3	2
1	2	4	3	1	3
1	2	4	4	4	4
1	2	1	1	1	1
2	1	2	4	2	2
2	2	2	2	2	1
2	1	3	3	3	3
2	2	4	4	4	4
2	1	3	3	3	3
2	1	5	4	3	1
2	2	1	1	1	1
2	1	3	3	3	3
2	1	2	3	2	1
2	1	4	4	4	3
2	2	5	4	4	3
2	2	1	1	2	1
2	2	1	1	1	1
2	2	1	1	1	1
2	2	1	1	1	1
2	2	1	1	1	1
2	2	1	1	1	1
2	2	1	3	1	1
2	1	1	1	2	2
2	1	3	2	2	2
2	2	1	1	1	1
2	2	1	1	1	1
2	2	1	2	2	2
2	1	1	1	1	1
2	2	1	1	1	1
2	2	2	2	2	2
2	2	3	3	3	3
2	1	3	3	4	2
2	1	2	1	1	1
2	2	3	3	2	2
2	2	2	1	1	3
2	2	3	3	3	3
2	2	1	1	1	2
2	1	2	4	3	3
2	2	1	1	1	1
2	2	3	2	2	2
2	2	2	1	2	1
2	1	3	4	2	2
2	1	2	2	2	2
2	2	2	1	2	2
2	1	4	3	3	1
2	2	2	1	2	1
2	2	3	1	2	2
2	2	2	1	2	1
2	2	1	1	1	1
2	1	1	1	2	1
2	1	2	2	2	2
2	2	1	1	1	1
2	2	2	1	1	1
2	2	1	1	1	1
2	2	2	5	1	1
2	2	1	1	1	1
2	2	2	2	2	1
2	2	2	1	2	2
2	2	1	2	2	1
2	2	2	1	2	2
2	2	3	3	3	1
2	2	1	1	1	1
2	1	2	1	2	1
2	1	1	1	1	1
2	1	1	3	3	1
2	1	2	1	2	2
2	2	2	1	1	1
2	1	2	3	1	2
2	2	2	1	1	1
2	1	5	5	1	1
2	1	3	3	3	3
2	1	4	4	3	4
2	1	2	1	3	2
2	1	2	2	2	3
2	1	2	1	1	1
2	2	2	2	2	2
2	2	1	1	2	1
2	1	3	2	2	2
2	1	2	1	1	1
2	2	1	1	1	1
2	2	2	2	2	2
2	2	2	2	2	1
2	1	2	2	2	3
2	2	2	1	2	1
2	2	1	2	1	1
2	2	1	1	1	1
2	1	2	3	2	2
2	2	2	2	1	1
2	1	4	3	2	3
2	2	3	2	2	2
2	1	2	2	2	2
2	2	1	1	1	1
2	1	1	1	1	3
2	2	1	1	2	1
2	2	2	1	2	1
2	2	1	1	1	1
2	1	2	1	3	2
2	1	2	3	3	3
2	1	3	2	3	2
2	1	2	1	1	1
2	2	2	1	1	1
2	2	3	1	2	1
2	1	3	4	4	4
2	2	1	1	1	1
2	2	1	1	1	2
2	1	2	2	2	2
2	2	2	2	1	1
2	1	1	1	1	1
2	2	4	2	2	3
2	2	1	1	1	2
2	2	1	1	1	1
2	2	3	3	1	3
2	1	1	1	3	3
2	2	3	1	1	1
2	1	1	1	1	1
2	1	3	4	3	4
2	2	1	1	1	1
2	2	1	1	1	1
2	2	3	3	2	3
2	1	4	3	3	1
2	2	1	1	1	1
2	1	3	1	2	1
2	2	2	2	2	2
2	2	2	1	1	1
2	2	1	1	1	1
2	1	2	2	2	2
2	2	1	1	1	1
2	1	5	5	1	1
2	2	3	4	2	2
2	1	3	3	3	3
2	1	3	2	3	2
2	2	1	3	3	3
2	1	3	3	3	3
2	1	3	1	2	2
2	1	3	1	3	3
2	1	2	3	2	3
2	1	3	2	4	3
2	1	3	2	3	1
2	1	3	2	2	1
2	2	2	1	2	2
2	1	2	1	1	2
2	1	3	3	3	3
2	1	2	2	2	2
2	2	3	2	2	2
2	2	3	2	2	2
2	2	3	2	1	1
2	2	4	1	2	1
2	1	3	3	3	3
2	1	3	1	3	3
2	2	3	1	2	2
2	1	2	1	1	1
2	2	4	1	1	2
2	1	2	2	2	1
2	1	2	2	1	4
2	1	4	4	2	5
2	2	1	1	1	1
2	1	4	1	1	4
2	2	3	1	3	2
2	1	4	4	4	4
2	1	5	5	5	5
2	1	5	2	2	3
2	2	2	2	2	2
2	2	3	1	1	1
2	2	3	1	2	2
2	1	3	3	3	3
2	1	3	2	2	2
2	1	2	2	2	3
2	1	4	4	2	1
2	1	4	2	5	3
2	1	3	3	3	3
2	2	1	1	1	2
2	1	4	2	3	2
2	2	3	2	2	2
2	1	2	3	2	4
2	2	4	4	4	4
2	1	1	1	2	1
2	1	3	3	2	3
2	1	4	1	2	1
2	1	3	2	3	1
2	1	2	1	2	1
2	1	4	4	4	4
2	2	1	1	1	2
2	1	2	2	2	2
2	2	4	1	2	1
2	1	2	2	2	2
2	2	3	2	2	2
2	2	1	1	1	2
2	1	5	5	4	2
2	2	2	1	2	2
2	1	2	3	2	2
2	2	1	1	3	3
2	2	1	1	2	1
2	2	2	2	2	2
2	1	2	2	2	2
2	1	3	1	2	2
2	2	1	1	1	1
2	1	2	4	4	3
2	2	1	1	1	1
2	2	2	1	1	1
2	2	2	2	2	2
2	2	2	3	2	3
2	2	1	1	1	3
2	2	5	2	3	1
2	1	3	2	2	2
2	1	2	2	4	1
2	1	4	2	3	2
2	1	3	2	2	1
2	1	3	1	2	1
2	1	3	3	3	1
2	1	2	2	2	1
2	1	3	3	3	3
2	2	2	2	2	2
2	1	1	1	2	1
2	2	1	1	1	1
2	2	2	1	1	2
2	2	1	1	1	1
2	2	1	1	1	2
2	1	3	2	3	4
2	2	4	4	4	1
2	2	2	2	2	1
2	2	2	2	2	3
2	1	3	2	2	2
2	2	2	2	2	2
2	1	1	1	1	1
2	2	1	1	1	1
2	2	2	2	2	1
2	2	1	1	2	1
2	1	3	3	2	1
2	2	1	1	1	2
2	2	2	2	2	2
2	2	1	1	3	2
2	2	1	1	1	1
2	2	2	1	2	1
2	1	1	1	1	1
2	2	1	1	2	2
2	2	2	2	2	2
2	2	2	1	1	1
2	2	1	1	1	2
2	2	2	2	1	3
2	2	2	1	2	1
2	2	1	1	1	3
2	2	1	2	2	2
2	2	1	1	1	1
2	1	2	1	2	2
2	2	2	2	2	1
2	2	2	2	1	2
2	2	2	3	2	1
2	2	2	2	2	3
2	2	1	1	1	2
2	2	2	1	2	2
2	2	3	2	2	3
2	2	3	3	3	3
2	2	1	1	3	2
2	2	2	1	2	1
2	2	1	1	1	3
2	1	1	1	2	2
2	1	2	2	2	2
2	2	3	4	2	4
2	2	2	1	1	1
2	1	4	4	2	2
2	1	3	2	2	2
2	2	2	1	3	1
2	1	2	2	2	2
2	2	1	2	1	1
2	1	2	2	2	1
2	2	2	3	2	1
2	2	2	1	2	2
2	1	2	3	2	2
2	1	1	2	2	1
2	1	1	2	3	2
2	1	1	1	2	1
2	1	1	1	2	1
2	1	2	2	3	1
2	1	2	2	2	2
2	1	3	3	3	2
2	1	2	2	2	3
2	1	2	2	3	3
2	1	3	2	2	2
2	1	2	2	2	1
2	1	1	2	2	3
2	2	1	2	2	2
2	2	2	2	2	2
2	1	1	2	1	1
2	2	2	4	3	2
2	2	3	3	2	3
2	2	5	4	3	4
2	1	4	3	3	3
2	1	2	2	2	2
2	2	2	3	3	3
2	1	2	1	1	1
2	2	1	1	1	1
2	2	2	1	3	3
2	2	3	3	3	3
2	2	3	2	3	2
2	2	2	2	2	2
2	1	4	4	4	4
2	2	2	1	2	2
2	1	2	1	3	1
2	1	3	2	4	1
2	2	2	2	2	2
2	1	3	2	2	3
2	2	4	4	4	3
2	2	2	1	1	1
2	2	1	1	2	1
2	2	3	1	3	1
2	2	2	1	2	2
2	2	3	3	3	4
2	2	2	1	2	2
2	1	2	1	2	2
2	2	2	2	2	2
2	2	1	1	2	1
2	2	1	1	2	2
2	2	2	1	2	2
2	2	2	2	2	2
2	2	3	1	2	1
2	2	3	2	2	1
2	1	2	1	3	2
2	1	1	1	1	1
2	2	1	1	2	2
2	1	2	2	2	2
2	1	3	1	3	1
2	2	3	1	2	2
2	2	2	2	1	1
2	1	4	3	3	2
2	2	3	1	2	2
2	2	2	2	4	1
2	2	3	2	2	1
2	2	2	1	2	2
2	2	2	2	2	3
2	1	3	2	3	2
2	1	2	1	3	1
2	2	2	2	2	2
2	2	2	1	2	1
2	2	2	3	2	2
2	1	2	2	2	2
2	2	3	2	2	2
2	2	1	1	3	2
2	1	2	2	1	1
2	1	1	1	1	1
2	1	2	2	2	3
2	1	2	1	2	3
2	1	4	4	3	2
2	2	1	1	2	1
2	2	2	2	2	2
2	2	1	1	2	1
2	2	1	1	2	3
2	1	2	1	3	1
2	1	2	2	3	1
2	1	3	4	4	3
2	1	2	2	3	2
2	1	2	1	2	1
2	1	2	2	3	1
2	1	2	2	3	2
2	2	2	1	2	2
2	1	1	1	2	1
2	1	2	2	3	1
2	1	2	1	2	3
2	1	3	1	3	2
2	1	1	1	1	2
2	1	2	1	2	2
2	1	2	2	3	2
2	1	2	3	2	1
2	1	3	2	3	2
2	2	3	2	2	1
2	1	3	1	2	2
2	2	3	2	3	2
2	2	1	1	1	1
2	2	3	3	3	2
2	1	2	3	2	4
2	1	1	1	1	1
2	2	2	3	3	3
2	2	2	1	2	2
2	1	5	5	5	3
2	2	5	4	4	3
2	1	3	1	1	2
2	1	1	1	1	1
2	1	3	3	3	2
2	1	2	2	2	3
2	1	4	2	3	2
2	1	3	2	3	3
2	1	3	2	3	2
2	1	5	4	4	4
2	2	3	2	2	3
2	1	3	2	3	3
2	1	2	2	1	2
2	2	2	2	2	2
2	1	3	2	3	4
2	1	2	1	3	1
2	2	5	5	5	5
2	2	2	2	3	3
2	1	2	3	3	1
2	2	1	1	1	2
2	1	2	3	3	2
2	2	2	3	2	3
2	2	3	2	2	2
2	2	3	1	1	1
2	1	1	1	2	1
2	1	2	1	2	3
2	1	3	2	2	2
2	1	3	5	3	3
2	1	2	2	2	4
2	1	2	2	1	3
2	1	4	3	3	4
2	1	3	2	2	4

## Sheet: NL-FL sample 2
Gender	Age	EX1	MD1	CI4	EI5
2	2	2	3	3	2
2	1	2	2	2	2
2	1	4	4	5	4
2	1	2	3	2	1
2	2	4	2	2	3
2	2	3	2	2	3
2	1	1	1	1	1
2	2	2	1	1	2
2	2	3	2	3	3
2	1	4	4	4	4
2	1	3	1	1	1
2	2	2	4	1	1
2	2	2	1	2	2
2	1	1	4	1	1
2	2	2	2	2	2
2	1	1	4	1	1
2	1	2	3	4	4
2	2	3	3	3	3
2	1	2	2	3	1
2	1	2	2	2	1
2	2	2	1	1	1
2	1	1	1	1	1
2	1	3	2	2	2
2	2	2	2	2	2
2	1	3	1	1	1
2	2	1	2	2	2
2	2	1	1	1	1
2	2	1	1	1	1
2	2	1	3	1	1
2	2	2	2	1	1
2	2	1	1	1	1
2	1	2	2	2	2
2	1	1	1	1	1
2	2	2	1	1	2
2	1	3	3	3	3
2	2	1	1	1	1
2	2	2	2	2	2
2	1	2	2	3	2
2	2	2	1	1	1
2	1	1	1	1	1
2	1	1	1	2	2
2	1	1	1	1	1
2	1	4	4	4	4
2	1	2	2	2	2
2	2	1	1	1	1
2	1	2	1	2	2
2	2	1	1	1	2
2	1	4	5	5	2
2	1	3	2	2	2
2	2	2	1	1	1
2	1	1	2	3	1
2	2	2	2	2	2
2	1	2	1	2	3
2	2	2	1	1	1
2	1	3	4	3	3
2	2	1	1	2	2
2	1	3	1	3	3
2	1	2	1	2	1
2	1	4	4	4	3
2	2	2	1	2	2
2	2	2	2	2	2
2	1	1	1	1	1
2	2	2	2	2	1
2	2	2	2	2	2
2	2	2	2	2	2
2	2	2	1	2	1
2	2	2	2	1	1
2	2	1	1	1	1
2	2	3	2	3	3
2	2	1	1	1	1
2	1	3	1	2	1
2	2	3	3	2	2
2	2	3	3	3	3
2	2	2	2	2	3
2	2	1	1	1	1
2	1	2	1	2	1
2	2	2	2	3	2
2	2	3	3	4	3
2	1	2	2	2	2
2	1	4	2	2	2
2	1	2	1	1	1
2	1	3	3	2	2
2	2	1	1	1	1
2	2	1	1	1	1
2	2	2	2	2	2
2	1	4	3	3	5
2	2	2	2	2	3
2	1	4	2	2	2
2	1	1	1	1	1
2	2	1	1	1	1
2	2	3	3	3	3
2	2	3	1	2	1
2	1	2	1	1	1
2	2	1	1	2	2
2	1	3	2	3	1
2	1	3	2	2	1
2	1	2	2	1	1
2	1	2	2	2	2
2	1	3	3	2	2
2	1	2	2	2	1
2	1	2	2	1	1
2	1	4	3	3	3
2	1	2	2	2	1
2	2	3	2	3	2
2	2	2	3	1	2
2	2	2	2	2	2
2	1	1	1	2	1
2	1	1	1	2	2
2	2	1	1	2	1
2	1	3	3	2	1
2	2	3	2	1	3
2	2	2	2	2	4
2	2	1	1	1	1
2	2	2	2	2	2
2	2	4	3	3	3
2	1	1	1	1	2
2	2	2	1	1	1
2	2	2	2	2	1
2	2	1	1	1	1
2	1	3	3	3	3
2	1	4	2	1	2
2	1	2	1	1	1
2	2	1	1	2	2
2	2	1	2	1	3
2	2	2	3	2	3
2	2	2	1	2	2
2	1	2	2	2	1
2	2	2	1	2	2
2	1	2	2	2	1
2	1	4	3	4	4
2	2	1	1	1	1
2	1	3	2	3	2
2	1	4	3	4	3
2	2	4	4	3	3
2	2	3	3	4	4
2	1	1	1	1	1
2	1	4	2	4	4
2	1	1	1	1	1
2	2	2	2	2	2
2	1	3	3	2	2
2	2	3	3	3	3
2	2	1	1	1	1
2	2	2	1	2	2
2	2	1	1	1	1
2	2	3	3	3	3
2	2	1	1	2	1
2	1	2	1	1	1
2	2	3	1	1	2
2	1	3	3	4	3
2	1	2	3	2	2
2	1	3	2	2	1
2	1	3	3	3	3
2	2	1	1	1	2
2	1	2	1	3	1
2	1	2	1	1	1
2	1	3	5	2	1
2	1	2	2	2	2
2	1	4	4	3	2
2	1	3	2	2	2
2	2	2	3	2	3
2	2	2	1	3	2
2	2	2	3	1	2
2	1	3	2	2	1
2	2	1	1	1	1
2	2	2	2	1	2
2	1	3	3	3	2
2	2	2	1	1	1
2	2	2	1	1	1
2	1	4	1	4	4
2	1	4	4	4	4
2	2	2	1	2	2
2	1	3	2	3	2
2	1	1	1	1	1
2	1	4	4	3	3
2	2	1	1	1	1
2	2	2	2	2	1
2	2	2	1	1	1
2	2	2	1	2	1
2	2	2	2	2	3
2	1	2	1	2	1
2	2	2	1	2	1
2	1	4	4	1	1
2	2	2	2	2	2
2	2	1	1	1	1
2	1	3	3	3	2
2	1	3	2	2	3
2	1	2	2	3	2
2	1	1	3	2	2
2	1	3	2	2	3
2	1	2	2	2	1
2	1	3	1	2	1
2	1	2	1	1	2
2	2	3	3	4	1
2	1	1	1	2	1
2	2	4	3	2	3
2	2	2	1	2	2
2	1	1	1	1	1
2	2	2	1	2	1
2	2	3	3	1	1
2	1	4	1	1	1
2	1	1	2	2	2
2	1	1	5	1	1
2	2	3	1	1	2
2	2	1	1	2	1
2	2	1	1	1	1
2	2	1	1	3	2
2	2	1	1	1	1
2	2	1	2	1	1
2	2	3	2	2	2
2	2	2	1	4	2
2	1	3	2	2	1
2	2	3	1	2	2
2	2	3	2	2	2
2	2	2	1	2	2
2	1	1	1	2	1
2	1	1	1	2	2
2	1	4	1	3	3
2	2	2	3	2	2
2	2	1	1	1	1
2	2	3	2	2	3
2	2	3	2	1	3
2	1	2	1	2	2
2	2	1	4	2	1
2	2	3	1	1	1
2	2	2	3	2	3
2	2	1	4	1	2
2	2	3	2	2	1
2	2	1	1	1	2
2	1	2	2	2	2
2	1	2	1	2	1
2	1	3	2	2	2
2	2	2	2	2	3
2	2	1	4	1	2
2	2	3	2	2	2
2	1	3	1	2	1
2	1	3	2	2	2
2	1	2	2	2	1
2	2	1	1	2	1
2	1	2	2	2	2
2	1	3	3	3	1
2	1	3	2	1	1
2	2	4	3	3	4
2	1	2	1	2	1
2	1	3	1	1	1
2	1	1	2	2	1
2	1	2	3	3	1
2	1	1	1	3	1
2	1	4	2	2	3
2	1	2	1	2	1
2	2	3	3	2	2
2	1	3	1	1	1
2	1	2	2	2	2
2	1	3	2	3	2
2	1	1	1	2	1
2	1	2	2	2	2
2	1	1	2	1	2
2	1	2	1	1	1
2	1	1	1	1	1
2	1	2	1	2	2
2	2	1	1	1	1
2	2	3	2	2	2
2	2	1	1	2	1
2	1	1	1	2	1
2	2	1	2	3	1
2	1	3	1	3	1
2	2	2	1	1	1
2	1	2	3	3	2
2	2	3	3	2	3
2	2	4	2	1	4
2	1	2	2	2	2
2	1	2	1	2	2
2	1	4	3	2	3
2	2	3	3	2	1
2	2	1	1	1	1
2	1	4	3	1	1
2	1	3	2	3	3
2	1	4	4	3	3
2	1	3	3	3	1
2	2	2	3	2	2
2	1	3	2	2	2
2	2	1	2	3	3
2	2	2	2	2	2
2	1	4	1	2	1
2	1	2	1	2	2
2	2	2	2	2	2
2	1	2	1	2	2
2	1	1	1	2	1
2	2	3	1	2	2
2	2	1	1	2	1
2	1	1	4	1	1
2	1	2	2	2	2
2	2	2	1	2	2
2	2	2	3	3	3
2	2	1	1	1	1
2	1	3	2	2	2
2	1	3	1	2	3
2	1	2	2	2	2
2	1	3	2	2	3
2	2	2	1	3	3
2	2	3	3	2	3
2	1	2	2	2	2
2	1	2	2	3	2
2	2	1	1	1	1
2	2	4	4	2	2
2	2	1	4	2	1
2	1	1	1	2	1
2	2	2	2	2	1
2	2	2	3	3	3
2	2	4	2	3	1
2	2	3	2	2	1
2	2	2	1	2	1
2	2	3	3	1	1
2	2	2	2	2	3
2	2	1	1	2	1
2	2	1	1	1	1
2	2	5	5	3	1
2	2	1	1	1	2
2	2	5	4	4	3
2	1	1	1	3	1
2	1	2	2	2	2
2	1	2	1	2	1
2	2	2	1	2	2
2	2	1	1	2	2
2	1	1	1	1	1
2	2	4	3	3	2
2	1	3	1	2	3
2	1	2	1	2	3
2	1	1	1	2	1
2	1	3	2	2	2
2	1	2	2	3	1
2	1	2	2	2	1
2	1	5	3	2	3
2	1	3	3	2	2
2	1	2	1	1	1
2	1	4	3	4	2
2	1	2	1	2	1
2	1	2	2	2	2
2	1	3	3	4	1
2	1	2	2	2	2
2	1	3	1	3	2
2	2	2	2	3	1
2	1	4	3	2	3
2	1	3	1	2	2
2	2	2	2	2	1
2	2	5	5	2	3
2	1	3	3	3	3
2	1	3	3	3	3
2	1	1	1	2	1
2	1	2	3	2	1
2	1	3	3	3	3
2	1	2	1	2	1
2	2	2	2	2	2
2	1	4	4	4	4
2	2	1	1	1	3
2	2	2	1	2	2
2	2	3	1	3	2
2	1	3	2	3	3
2	1	3	2	3	2
2	2	1	1	1	2
2	1	3	1	2	2
2	2	4	3	1	1
2	1	2	1	3	1
2	2	2	2	2	3
2	2	2	3	2	3
2	2	1	1	2	2
2	2	3	1	2	2
2	1	2	2	2	2
2	1	4	5	4	5
2	2	1	1	2	1
2	2	2	2	2	2
2	1	2	2	2	2
2	2	2	2	2	1
2	1	1	2	3	1
2	1	2	3	3	2
2	2	2	2	2	2
2	1	1	2	1	2
2	1	4	3	3	2
2	1	1	2	5	1
2	1	1	1	2	2
2	1	1	3	4	2
2	1	4	5	5	2
2	2	3	4	3	1
2	2	2	3	2	2
2	1	2	4	1	1
2	2	5	4	3	3
2	2	2	2	2	1
2	2	2	1	2	1
2	1	2	1	3	1
2	2	2	3	3	2
2	1	2	1	2	1
2	1	2	1	2	1
2	1	3	4	4	2
2	1	2	2	2	2
2	1	3	3	3	3
2	1	3	3	3	3
2	2	2	3	3	2
2	1	4	2	3	2
2	1	2	2	2	2
2	1	1	1	1	1
2	1	3	5	1	1
1	1	2	2	1	2
1	1	3	3	2	3
1	2	3	1	2	2
1	2	3	1	2	3
1	1	4	3	3	4
1	1	3	4	4	4
1	2	1	1	1	3
1	1	5	3	5	4
1	2	4	2	3	3
1	2	5	3	2	3
1	2	1	2	2	1
1	2	1	3	1	1
1	1	4	4	4	2
1	1	2	1	5	3
1	1	3	3	3	3
1	2	1	1	1	1
1	1	1	1	1	1
1	2	2	3	1	1
1	2	2	1	1	1
1	1	1	2	1	1
1	2	2	2	3	3
1	1	2	2	3	2
1	2	3	2	2	2
1	2	1	1	1	1
1	1	2	3	1	2
1	2	1	1	1	1
1	1	1	1	1	1
1	1	1	2	1	1
1	2	1	2	3	2
1	1	3	4	4	3
1	2	3	4	2	3
1	2	1	1	1	1
1	1	2	2	2	2
1	2	2	2	2	2
1	1	1	3	1	2
1	1	4	4	1	1
1	2	2	1	1	1
1	2	3	3	2	3
1	2	2	3	2	2
1	1	2	4	2	3
1	2	1	1	1	1
1	1	2	2	2	2
1	2	2	1	1	1
1	2	1	1	1	1
1	2	1	2	3	1
1	2	3	2	2	1
1	1	3	2	3	2
1	2	1	1	2	3
1	2	2	2	2	1
1	1	3	2	3	3
1	2	3	2	2	1
1	1	3	3	2	3
1	2	3	3	2	2
1	2	2	2	2	2
1	2	2	2	2	1
1	2	1	1	1	1
1	1	2	2	2	2
1	1	2	2	2	3
1	2	1	1	2	2
1	1	1	1	2	1
1	2	1	1	1	1
1	2	1	2	2	1
1	1	1	2	1	2
1	2	1	4	3	2
1	2	2	1	3	3
1	2	3	1	2	1
1	1	3	3	4	3
1	2	4	3	3	4
1	1	3	3	3	3
1	2	2	2	3	3
1	2	3	3	3	3
1	2	3	1	2	1
1	2	4	4	3	4
1	2	2	2	1	3
1	1	1	1	2	2
1	2	1	1	1	1
1	2	1	1	1	1
1	2	1	2	1	1
1	2	2	1	2	1
1	2	2	2	1	1
1	2	2	2	2	2
1	2	4	2	2	1
1	2	2	1	1	1
1	1	2	3	2	3
1	1	2	3	4	3
1	1	2	2	2	2
1	1	3	3	3	3
1	2	3	2	2	2
1	2	2	2	2	2
1	1	3	2	3	4
1	2	2	2	2	3
1	1	2	2	2	3
1	1	2	2	3	1
1	1	2	2	2	2
1	1	1	3	2	1
1	2	2	2	1	1
1	2	3	3	3	3
1	2	2	3	3	2
1	2	1	1	1	1
1	1	3	2	2	2
1	1	5	3	3	4
1	2	1	1	1	1
1	2	3	3	3	4
1	2	2	1	1	1
1	2	4	3	3	3
1	1	2	3	3	3
1	2	3	1	2	2
1	1	4	3	4	4
1	2	3	3	5	3
1	1	3	2	3	3
1	2	2	2	2	2
1	1	2	3	1	1
1	1	2	2	1	1
1	2	3	2	2	2
1	2	1	1	2	2
1	1	3	2	3	2
1	1	4	4	4	3
1	2	2	1	2	1
1	1	3	2	1	2
1	1	2	2	3	3
1	1	4	4	3	3
1	1	3	3	3	3
1	2	2	2	2	1
1	2	2	3	3	3
1	1	3	3	3	3
1	2	2	2	3	2
1	1	3	3	4	4
1	1	3	4	4	3
1	1	2	2	3	1
1	2	2	3	2	2
1	1	4	4	2	3
1	1	3	2	3	2
1	1	3	2	3	3
1	1	3	2	2	2
1	1	3	3	4	4
1	2	2	2	2	1
1	2	2	1	2	1
1	2	2	1	3	3
1	2	1	1	1	1
1	2	1	1	1	1
1	2	3	3	3	3
1	1	3	2	4	3
1	1	3	2	3	3
1	1	4	4	4	4
1	1	3	3	3	2
1	1	4	4	4	4
1	2	2	2	3	3
1	1	5	5	5	5
1	2	4	4	4	3
1	2	1	1	1	1
1	2	1	1	1	1
1	2	3	3	3	2
1	2	1	2	1	1
1	2	4	3	3	3
1	2	2	1	1	1
1	2	3	2	2	2
1	1	4	4	2	2
1	1	2	1	2	2
1	1	3	3	3	3
1	2	2	2	2	3
1	2	3	2	3	2
1	1	2	3	3	2
1	2	1	1	5	1
1	2	2	2	2	2
1	2	3	2	2	3
1	1	2	4	3	2
1	1	3	4	2	4
1	2	4	4	4	1
1	2	1	1	2	2
1	1	1	1	2	1
1	1	2	2	3	2
1	2	3	2	2	1
1	2	1	1	1	1
1	2	2	2	2	3
1	2	1	1	1	1
1	2	1	1	1	1
1	1	1	1	1	1
1	1	4	4	4	4
1	1	2	1	2	2
1	1	2	1	2	2
1	2	2	3	2	2
1	1	2	3	4	3
1	1	4	1	2	3
1	2	2	2	2	2
1	1	4	5	4	5
1	1	3	2	2	2
1	2	1	1	1	1
1	1	4	5	4	4
1	2	3	1	2	1
1	1	1	1	1	1
1	1	2	1	2	1
1	2	1	1	1	3
1	1	2	2	1	3
1	2	3	2	2	1
1	1	1	2	2	2
1	2	2	5	1	1
1	2	3	1	2	2
1	2	4	4	4	4
1	1	4	3	3	4
1	1	4	4	2	4
1	1	5	5	4	1
1	1	2	2	2	2
1	1	2	2	3	2
1	1	3	4	4	4
1	1	2	1	1	1
1	1	4	2	2	2
1	1	4	4	3	3
1	2	2	3	2	2
1	1	2	2	2	2
1	1	1	1	1	1
1	2	2	1	1	2
1	1	3	1	2	2
1	2	2	1	2	2
1	2	4	3	3	3
1	2	2	2	3	4
1	2	1	1	1	1
1	2	1	1	1	1
1	1	3	1	2	1
1	2	4	2	3	2
1	2	3	4	4	2
1	2	2	2	2	2
1	2	1	1	1	2
1	2	1	1	2	1
1	2	2	2	3	2
1	2	1	2	2	1
1	2	3	2	1	3
1	1	3	2	3	2
1	2	3	3	3	3
1	2	1	2	1	1
1	2	1	1	1	2
1	2	1	1	1	1
1	2	2	2	2	2
1	2	1	1	2	2
1	2	3	2	2	3
1	2	1	1	1	1
1	1	4	4	4	1
1	2	1	2	3	2
1	2	2	1	1	1
1	2	2	1	1	1
1	2	1	1	1	1
1	2	3	1	2	2
1	1	1	1	1	1
1	1	2	2	2	2
1	2	2	3	1	2
1	2	2	1	2	2
1	2	5	5	4	3
1	2	1	1	2	1
1	2	3	3	2	2
1	2	2	2	2	2
1	2	2	1	2	1
1	1	1	2	1	1
1	1	1	1	1	2
1	1	3	2	2	1
1	1	1	1	2	1
1	1	2	2	2	3
1	1	2	2	3	2
1	1	1	3	2	1
1	2	1	1	2	2
1	2	3	2	2	1
1	1	1	2	1	1
1	1	1	1	1	1
1	1	1	1	2	1
1	1	2	1	2	2
1	2	3	1	2	1
1	2	2	2	2	2
1	2	2	1	1	1
1	2	3	2	2	2
1	1	2	1	2	1
1	1	4	4	5	1
1	1	2	1	1	1
1	1	1	1	1	1
1	1	2	1	2	2
1	1	4	2	3	3
1	1	2	2	2	1
1	1	2	1	3	2
1	1	2	1	2	1
1	1	1	1	2	1
1	1	4	2	2	2
1	2	4	3	4	3
1	2	3	3	2	4
1	1	2	2	3	1
1	1	2	2	3	2
1	1	3	3	3	3
1	2	1	1	1	1
1	1	2	1	2	3
1	1	2	2	2	2
1	2	2	2	2	3
1	1	2	1	1	2
1	1	2	1	1	1
1	1	1	2	2	4
1	2	3	1	1	3
1	1	3	3	3	3
1	1	4	2	2	3
1	1	2	2	2	2
1	1	2	3	3	3
1	1	1	2	2	2
1	1	2	2	2	3
1	1	2	1	1	1
1	2	1	1	2	1
1	2	2	2	2	2
1	1	1	1	2	1
1	1	2	2	2	3
1	2	2	1	1	3
1	1	2	1	2	1
1	2	3	1	1	1
1	2	3	1	3	2
1	1	1	2	2	2
1	2	2	2	2	1
1	1	2	3	2	1
1	1	2	1	1	1
1	2	3	3	3	2
1	1	2	2	2	1
1	1	1	1	1	1
1	2	3	3	3	3
1	1	3	2	2	2
1	2	2	2	2	2
1	1	2	2	3	1
1	1	2	2	2	1
1	2	1	1	1	1
1	1	2	1	2	2
1	2	1	1	1	1
1	2	1	1	2	2
1	1	2	2	2	2
1	1	2	2	3	2
1	2	2	2	2	1
1	2	2	2	2	1
1	2	4	5	4	2
1	1	2	2	2	1
1	1	3	2	3	3
1	2	3	2	2	2
1	2	4	3	3	3
1	1	3	1	2	2
1	2	1	1	1	1
1	2	2	2	2	2
1	1	1	1	2	1
1	1	2	1	1	2
1	2	1	2	1	1
1	2	4	4	4	3
1	1	2	3	2	1
1	2	1	1	2	1
1	1	3	3	2	1
1	2	2	2	2	1
1	2	3	3	2	1
1	2	4	3	3	3
1	1	3	1	2	1
1	1	2	2	2	2
1	2	4	3	3	3
1	2	1	1	2	1
1	1	1	1	2	1
1	1	3	2	2	1
1	2	1	1	1	1
1	2	2	2	2	1
1	2	2	1	2	1
1	1	2	1	1	1
1	1	3	3	3	3
1	1	2	1	2	2
1	2	3	2	3	2
1	2	1	1	1	1
1	1	3	2	2	2
1	1	2	1	2	1
1	1	4	3	2	4
1	2	4	3	4	2
1	2	4	1	1	1
1	2	1	1	1	1
1	2	3	1	3	2
1	2	2	2	2	1
1	2	3	2	1	1
1	1	2	1	3	2
1	2	1	1	2	1
1	1	2	4	4	1
1	1	3	3	2	1
1	2	3	2	2	3
1	1	4	4	4	3
1	1	2	1	2	2
1	1	1	1	2	1
1	1	2	2	2	2
1	1	1	1	2	1
1	1	2	2	2	2
1	1	3	3	3	2
1	2	4	1	2	2
1	2	2	1	2	1
1	1	2	1	2	2
1	2	2	2	2	2
1	1	2	2	2	1
1	1	3	2	2	3
1	1	4	5	5	3
1	2	4	3	2	4
1	2	2	3	2	1
1	2	3	1	2	1
1	1	2	2	2	2
1	1	2	4	2	1
1	2	1	1	1	1
1	2	3	3	3	3
1	1	2	2	3	3
1	1	2	1	1	2
1	2	5	4	2	2
1	1	2	2	2	2
1	2	3	2	3	4
1	1	5	2	4	2
1	1	2	3	3	3

## Sheet: Austria
Gender	Age	EX1	MD1	CI4	EI5
1	2	1	1	1	1
1	2	3	3	3	4
1	1	1	1	1	3
1	1	4	3	2	1
1	2	2	2	1	2
1	2	4	2	3	3
2	1	1	1	1	1
2	2	2	2	3	2
2	2	2	1	1	1
1	1	1	1	2	1
1	2	2	1	1	1
2	1	3	3	2	2
2	1	2	1	2	1
2	1	3	3	3	2
1	1	3	3	2	3
2	1	3	2	3	4
1	2	4	5	3	2
1	2	2	2	2	1
1	1	2	2	2	2
1	1	3	3	2	1
2	2	2	1	2	1
1	1	2	3	4	2
2	2	3	3	3	3
1	2	1	2	2	2
1	2	2	2	2	1
1	1	4	1	2	5
1	2	3	3	2	2
2	1	4	3	3	4
2	1	1	1	2	1
1	1	2	3	2	1
1	2	1	1	1	2
2	2	2	2	2	2
2	1	3	5	2	1
2	2	5	4	4	3
1	1	3	1	1	3
1	1	2	1	1	1
1	2	5	3	2	1
1	1	1	1	1	1
1	2	4	3	2	2
2	1	4	3	2	2
2	1	2	1	1	1
2	2	3	1	2	2
2	1	3	2	3	2
2	1	3	1	2	2
2	1	4	3	3	2
1	2	1	1	1	2
2	2	3	3	3	2
1	2	1	2	1	1
2	1	3	2	2	3
2	2	2	1	2	2
2	1	3	2	2	2
2	1	4	3	2	1
2	2	2	2	2	1
2	1	3	1	1	1
2	1	2	1	1	1
1	1	2	3	2	2
1	1	3	1	2	3
1	1	2	1	1	2
1	2	2	1	1	1
2	1	4	2	1	3
1	2	2	2	2	2
1	2	1	2	2	1
1	2	2	1	1	1
2	2	3	3	2	3
2	2	2	1	1	2
2	1	2	2	2	2
2	2	3	3	3	2
1	1	1	1	1	2
1	2	2	4	1	2
2	1	4	2	2	1
2	1	2	2	2	2
1	1	2	2	2	2
2	1	1	1	1	1
2	1	3	2	2	2
2	1	2	2	2	1
1	1	1	1	1	1
1	2	2	2	2	2
2	2	2	2	2	2
2	2	2	2	3	2
2	1	2	3	4	1
1	1	2	1	3	2
1	2	2	1	1	1
1	1	3	2	2	2
1	2	1	1	1	1
1	2	2	3	2	1
2	1	2	1	1	1
1	1	3	1	1	3
2	2	5	5	5	5
2	2	2	2	2	4
1	1	2	1	2	2
2	1	1	1	1	1
2	2	2	2	1	2
1	1	3	3	2	4
1	1	3	2	3	1
2	2	4	2	2	3
1	2	1	4	2	2
1	2	3	1	1	2
2	1	4	2	4	2
1	1	3	4	3	1
2	1	4	4	4	4
2	1	3	1	1	1
2	2	3	1	1	1
2	2	2	2	1	2
1	2	1	1	1	1
1	2	2	1	1	1
2	1	1	1	2	1
2	1	2	2	1	1
1	2	3	5	5	5
2	1	3	5	2	2
2	1	3	2	3	3
1	2	3	2	3	3
2	2	2	1	1	3
1	1	2	2	2	1
1	2	2	2	2	2
2	2	5	3	3	4
1	1	2	1	3	2
2	1	4	1	1	3
1	2	4	3	2	3
1	2	3	2	2	1
1	1	4	3	4	4
1	1	4	4	2	1
2	2	2	1	4	2
2	1	2	2	3	1
2	1	4	2	1	2
1	2	2	1	2	1
1	2	2	2	2	3
1	1	4	4	3	1
1	2	3	1	1	1
2	2	3	3	2	1
1	1	2	1	2	1
2	1	2	2	3	1
2	2	2	2	2	3
2	2	2	2	1	1
1	2	4	4	4	4
2	2	3	1	2	3
2	1	4	3	5	5
1	2	2	3	3	2
2	1	2	2	2	1
1	1	1	1	1	1
2	1	2	1	2	2
2	1	2	2	2	1
1	2	2	1	2	2
1	1	1	2	2	1
2	2	4	5	4	1
1	2	3	5	1	1
2	1	4	2	2	1
1	1	2	2	2	2
2	1	2	2	3	1
2	1	2	3	3	1
2	2	1	1	1	1
1	2	5	3	3	3
1	1	3	4	2	3
2	1	2	2	1	2
1	2	4	3	3	2
2	1	1	3	2	2
1	2	2	2	2	1
2	1	2	2	3	1
2	1	5	3	2	2
2	1	3	3	3	4
2	2	4	3	2	2
1	2	1	1	2	1
2	2	3	3	2	2
2	1	2	2	2	1
1	2	4	3	3	1
2	1	1	2	3	2
1	2	2	1	2	1
2	1	3	2	2	1
2	1	3	1	1	3
2	1	2	3	3	3
2	2	3	3	1	2
1	1	4	3	4	3
1	2	1	1	1	1
1	2	2	2	2	2
1	1	2	1	1	1
2	2	2	1	1	2
1	2	4	4	2	4
2	1	3	3	3	1
1	2	2	2	2	1
1	2	3	3	1	1
2	2	2	1	2	1
2	1	2	1	1	1
2	2	2	2	2	2
2	1	2	1	1	1
2	1	3	2	3	1
1	1	3	3	3	3
2	1	1	1	2	2
1	1	2	2	2	1
1	2	3	3	2	1
2	2	4	4	4	2
1	1	1	1	1	1
2	2	1	1	1	1
1	2	3	3	3	2
2	2	3	2	2	1
2	2	4	4	3	1
1	2	2	2	2	2
2	2	1	2	2	1
2	2	5	5	5	4
1	2	2	2	2	2
2	2	3	1	2	2
2	1	3	3	3	2
1	2	3	3	2	2
1	1	4	2	2	2
1	2	2	2	1	1
2	2	1	2	1	1
1	1	5	5	5	3
1	2	2	1	1	1
2	1	4	3	2	3
1	1	1	1	1	1
1	2	3	1	2	1
1	2	2	2	1	2
2	2	2	1	1	2
2	1	4	3	2	2
2	1	3	3	2	2
2	1	3	2	2	2
2	1	5	4	4	4
2	2	3	1	1	2
2	2	3	2	2	2
2	1	2	2	1	1
2	2	4	1	2	3
2	1	1	3	5	2
2	2	4	1	2	2
1	2	3	1	2	1
1	2	1	1	1	1
2	2	1	1	1	3
2	1	3	2	1	2
2	1	1	3	1	2
2	1	3	1	3	2
2	1	1	1	1	1
2	1	2	3	4	1
2	1	3	2	3	1
1	2	3	1	2	1
1	2	2	1	2	2
1	2	4	5	2	2
2	2	3	2	3	3
2	2	2	3	3	1
1	2	4	3	2	1
2	1	2	3	2	1
1	1	4	4	2	2
1	1	1	1	1	1
1	2	4	2	2	3
1	2	4	3	3	2
2	2	1	1	1	1
1	1	1	3	3	3
1	1	3	2	2	3
2	1	2	2	1	2
2	1	2	2	2	1
2	1	3	4	2	2
2	1	3	3	3	2
1	1	1	1	1	1
2	2	4	3	2	2
1	2	3	2	3	3
2	2	4	2	3	4
2	1	3	2	3	1
1	2	3	2	1	2
1	2	4	4	3	2
1	1	2	2	2	2
1	1	4	5	2	2
1	2	4	3	3	3
2	1	4	4	4	2
2	1	4	3	2	2
2	2	3	1	1	1
1	1	4	3	3	3
2	2	2	2	4	3
2	2	1	1	2	1
2	1	4	2	3	5
2	2	2	2	2	1
2	1	3	1	2	3
1	2	2	1	2	1
1	2	3	3	2	1
2	1	3	1	2	1
2	1	3	2	2	3
2	1	2	1	2	1
2	1	1	3	2	1
2	1	4	2	2	4
1	1	5	4	4	4
2	1	3	2	2	1
2	2	2	1	2	1
2	1	1	1	1	3
2	2	3	2	2	2
1	1	2	2	1	2
2	1	3	4	3	2
2	1	2	1	3	3
2	1	2	2	2	2
2	2	1	2	1	1
1	1	2	1	2	2
2	1	3	1	2	1
1	2	3	3	2	3
2	2	5	5	3	2
2	1	3	2	3	1
2	1	3	2	3	3
1	2	4	3	2	3
1	2	2	1	1	1
2	2	3	2	2	1
1	2	4	3	3	4
1	1	3	2	2	2
2	1	3	1	2	1
1	2	3	2	1	1
1	1	1	1	1	2
1	1	2	2	1	1
1	2	2	2	1	2
2	2	3	5	2	2
1	2	1	3	1	1
2	1	3	2	2	2
2	2	4	3	3	3
2	2	4	4	2	2
2	1	2	2	1	1
2	2	3	3	3	1
1	1	3	4	4	2
1	2	3	4	3	3
1	1	4	3	3	3
2	1	2	1	2	1
2	2	2	2	1	1
2	1	3	2	3	2
2	2	2	1	1	2
2	2	3	3	1	1
1	1	1	1	2	1
1	1	3	2	3	3
1	1	4	3	4	4
1	1	5	5	4	4
2	2	3	2	2	2
1	1	2	1	1	1
1	1	2	3	1	1
2	1	3	2	1	2
2	2	1	1	1	1
1	2	1	1	1	1
1	1	2	3	3	3
1	2	1	1	2	1
1	1	3	2	1	1
1	1	1	1	1	1
2	1	3	2	3	3
2	2	2	2	1	1
2	2	3	4	3	4
2	1	3	3	2	2
2	2	2	1	1	1
2	1	2	2	2	3
1	1	2	2	2	2
2	1	5	5	4	5
1	1	3	3	1	1
2	1	3	2	3	1
1	2	2	2	2	1
1	2	2	2	2	1
1	1	1	1	1	1
2	1	1	1	1	1
1	1	1	1	1	1
1	2	1	4	2	3
2	2	3	4	2	3
1	2	2	1	2	2
2	2	3	1	1	2
2	1	2	2	2	2
2	2	2	1	2	2
2	1	1	3	3	1
2	2	2	1	2	2
1	2	2	2	2	1
2	1	2	3	3	4
1	2	3	3	2	1
2	1	2	1	3	2
2	1	3	1	1	1
1	2	2	5	2	2
2	1	2	2	2	1
2	1	4	3	5	2
2	1	2	1	2	1
1	2	3	2	2	2
1	1	3	4	2	2
2	1	2	1	1	1
2	2	2	1	1	1
1	1	3	3	2	2
2	2	3	2	2	1
1	1	2	4	3	1
2	2	3	2	2	2
1	2	2	1	2	2
1	1	4	4	3	3
1	1	2	4	1	1
2	1	2	2	2	1
1	2	3	2	2	2
2	1	2	4	2	1
2	2	4	4	2	4
1	1	2	2	1	2
2	2	1	2	2	1
1	2	1	1	1	1
2	2	2	2	2	2
2	1	2	1	2	1
1	1	2	2	2	2
1	1	4	4	3	4
2	2	3	1	1	1
2	1	4	5	3	3
2	1	2	3	2	2
1	2	3	2	2	1
2	2	2	2	3	3
2	1	4	4	4	2
2	1	4	4	3	5
2	1	2	2	2	1
2	1	3	4	3	3
2	1	1	1	1	3
1	2	3	2	1	3
1	1	4	3	2	3
2	2	3	3	1	1
2	1	3	2	2	3
2	1	2	3	3	2
2	2	3	3	2	2
1	2	2	2	1	2
1	1	4	4	4	4
2	1	3	3	3	4
1	2	2	2	2	1
1	1	4	4	1	2
1	1	1	3	1	1
2	1	2	3	2	2
2	1	4	4	2	2
2	2	1	1	1	1
1	2	4	4	2	1
1	1	3	4	2	1
1	1	3	3	4	3
2	1	4	2	2	3
2	1	3	2	1	1
2	2	3	5	4	2
2	1	4	3	3	5
2	1	3	2	3	2
2	1	2	1	2	2
1	2	3	4	2	3
2	1	3	4	3	4
2	1	3	3	2	3
1	2	3	3	1	1
2	2	2	1	1	1
2	1	3	3	3	3
2	2	3	5	3	3
1	1	1	2	2	1
1	1	2	2	2	1
2	2	1	1	1	1
1	2	5	2	2	4
1	2	3	4	3	2
1	1	2	1	1	1
2	2	2	1	2	2
1	1	1	1	1	1
1	2	2	1	1	2
2	1	2	1	2	3
1	2	4	3	3	4
1	1	4	2	3	3
1	1	2	5	1	1
2	2	3	1	1	1
1	1	4	4	3	3
1	2	2	2	2	2
2	2	4	3	4	3
1	1	1	1	1	1
2	1	1	3	1	3
2	2	2	1	1	1
1	1	4	4	4	1
1	1	5	5	4	3
1	1	3	2	5	5
1	1	1	2	2	1
2	2	3	2	2	3
1	1	2	2	2	2
1	2	2	4	2	2
1	2	2	3	2	2
2	2	2	3	2	2
1	1	4	4	3	1
2	1	3	3	2	3
2	1	2	2	2	1
1	2	3	4	3	2
1	2	3	2	3	1
2	1	3	3	2	3
2	1	3	3	3	2
1	2	2	1	2	2
1	2	3	2	2	3
2	1	3	4	2	2
1	1	2	2	3	2
2	1	2	2	2	2
2	2	1	1	1	1
2	1	4	2	2	1
2	2	3	1	1	1
2	2	3	2	2	1
1	1	2	2	2	2
2	1	1	4	4	3
2	1	2	1	1	1
1	1	2	1	1	3
2	1	2	2	2	2
2	1	2	2	1	1
1	2	2	1	2	1
2	1	1	1	1	1
2	1	1	1	1	1
2	1	2	2	2	1
2	1	4	3	3	2
2	1	3	4	4	3
1	2	2	2	2	2
1	2	2	2	1	2
2	1	3	3	3	1
2	1	3	4	4	2
2	2	3	4	3	2
2	1	2	1	1	1
2	2	3	4	2	3
1	1	2	3	2	2
1	1	3	1	2	1
2	1	1	1	1	1
2	1	4	3	5	3
2	1	2	1	1	1
2	1	4	3	2	2
2	1	3	2	2	3
1	1	3	1	2	3
1	1	3	4	3	1
1	2	4	3	3	1
2	1	2	1	2	4
2	2	2	1	1	1
1	1	2	1	2	2
1	1	4	1	3	3
2	2	1	2	2	1
2	1	2	1	1	1
1	1	3	1	2	3
2	1	2	3	2	1
2	1	4	4	4	4
1	1	1	3	2	2
2	2	2	1	1	1
1	2	2	1	3	1
2	1	4	3	2	1
1	1	3	2	2	2
1	1	3	2	3	4
2	2	3	2	2	1
2	1	1	1	1	2
1	1	4	4	4	1
2	1	3	1	2	2
1	2	2	1	2	1
2	1	3	1	1	1
2	2	3	1	2	2
1	1	4	4	4	4
1	1	3	4	2	2
2	2	3	3	1	1
1	2	3	4	3	3
2	2	3	3	2	3
2	2	2	2	2	1
1	2	2	1	1	1
2	2	2	2	5	2
1	1	1	1	1	1
2	1	2	2	2	2
1	2	4	2	3	2
2	1	3	1	2	1
1	2	2	1	2	1
2	1	3	3	3	1
1	1	4	4	4	3
2	1	3	3	3	2
2	1	2	2	1	1
1	2	2	2	3	2
2	1	4	2	1	4
2	1	2	1	2	2
2	1	2	1	1	1
2	1	4	3	2	1
1	2	3	3	2	2
1	1	3	2	2	3
2	1	3	2	3	2
2	2	3	4	1	2
2	1	3	1	2	2
2	1	2	1	2	1
2	1	5	5	3	4
1	1	3	3	2	2
2	1	4	2	1	2
2	1	2	1	1	1
2	1	4	3	3	4
2	1	2	2	3	1
1	2	1	1	1	1
2	1	3	1	2	2
1	2	2	4	3	1
2	1	2	2	1	1
2	1	4	3	3	4
1	2	3	2	1	1
1	1	3	1	2	1
2	1	4	3	3	4
1	1	2	1	2	2
2	1	2	1	1	1
2	1	3	3	2	3
2	1	4	5	3	4
1	1	3	2	2	1
1	1	2	2	2	1
2	1	4	2	3	4
1	1	1	2	2	1
1	1	3	3	2	2
2	1	3	2	2	2
2	1	4	2	2	2
1	2	3	4	1	4
2	1	3	2	3	2
1	1	2	2	2	2
1	1	2	1	2	1
2	1	3	2	1	2
2	2	1	2	1	1
2	1	3	1	2	5
2	1	5	5	4	4
2	2	2	1	1	1
2	1	1	5	1	1
1	2	2	1	2	2
2	1	3	1	2	3
2	1	2	2	1	2
2	1	4	4	2	3
2	2	3	3	3	3
1	1	3	3	1	2
2	1	3	2	2	2
1	1	4	2	2	2
1	1	3	1	1	1
2	1	2	1	2	2
1	2	2	2	2	3
1	1	2	1	2	1
2	1	2	2	3	1
2	1	3	4	3	3
2	2	2	1	2	1
2	1	4	2	3	2
1	1	1	2	1	1
1	1	3	2	2	3
1	1	4	4	5	1
2	1	2	4	3	2
1	1	2	3	3	3
2	1	2	3	2	2
2	1	4	1	1	1
2	2	2	4	2	1
2	1	3	4	2	1
2	1	2	1	4	2
2	1	2	1	1	1
2	1	4	5	3	4
2	1	5	5	3	1
1	2	5	5	1	1
1	1	3	2	3	3
2	1	4	3	2	3
2	1	3	1	2	3
2	1	3	3	2	2
2	1	2	2	2	1
2	2	2	2	1	1
2	1	2	2	1	1
2	2	3	2	4	2
2	2	3	1	2	1
1	1	2	2	3	2
1	2	2	3	2	2
1	1	2	2	1	1
1	1	2	3	1	1
1	1	3	1	1	2
1	2	3	2	2	2
1	1	3	2	2	2
2	1	5	3	1	5
2	1	1	2	2	1
2	1	5	3	3	4
2	1	1	3	1	1
1	2	2	4	1	1
2	1	3	4	3	3
2	2	3	1	2	3
2	2	2	1	1	2
1	1	3	3	3	3
2	1	3	2	3	3
1	2	3	3	3	3
2	1	2	2	2	2
1	1	2	2	2	2
2	1	3	3	3	3
2	2	3	2	2	1
2	1	2	2	1	1
1	1	2	1	3	1
1	2	1	1	1	1
2	1	2	1	1	1
2	2	3	2	2	2
1	1	3	3	3	3
1	1	3	1	2	2
2	2	2	1	1	2
2	1	1	1	1	1
2	2	3	1	1	1
2	2	3	1	1	1
2	1	2	2	2	3
1	2	3	4	2	1
1	2	3	3	2	2
1	1	2	2	2	3
2	1	1	4	2	1
1	1	2	1	1	1
2	2	1	3	1	1
2	2	4	1	1	3
2	2	2	1	2	2
1	1	3	2	2	3
2	1	2	1	3	1
2	2	1	1	1	1
1	1	3	3	2	2
2	2	4	4	3	3
2	2	3	1	3	2
1	1	4	2	2	2
2	2	3	5	3	1
1	2	2	3	3	3
1	2	2	2	2	2
2	1	3	4	2	2
1	2	4	4	2	2
1	1	4	4	5	4
1	2	1	1	1	1
2	2	1	1	2	1
2	1	2	3	3	2
2	2	3	4	2	2
2	1	1	2	2	2
2	2	4	3	3	2
2	1	4	3	3	2
2	2	5	5	4	4
2	1	1	2	1	1
2	2	2	1	2	1
2	1	2	5	2	1
1	2	2	3	1	1
2	2	3	2	1	2
2	2	3	2	3	3
2	2	3	2	2	1
1	1	1	1	1	1
1	1	2	1	1	1
1	2	1	2	1	1
1	2	2	1	2	1
1	2	2	2	2	2
2	2	2	1	2	2
1	2	2	2	2	2
1	1	3	3	3	1
2	2	4	1	1	3
2	1	3	3	3	1
2	1	3	3	2	1
1	2	1	1	2	1
1	1	4	1	2	2
1	1	3	2	1	1
2	1	2	2	2	2
2	1	2	1	1	1
1	1	2	3	3	2
1	1	3	3	2	1
2	2	2	2	2	1
2	1	3	1	1	1
2	2	3	3	2	2
2	1	4	4	2	1
2	2	2	2	2	2
1	1	3	2	3	1
2	2	1	4	1	1
1	2	3	2	2	2
2	1	2	2	2	2
2	2	3	1	2	2
1	1	1	1	1	1
2	2	2	3	1	1
2	2	2	2	3	1
1	1	4	4	2	3
2	2	3	4	2	3
2	2	4	4	3	3
1	1	2	2	4	4
1	1	3	2	2	3
2	2	3	2	2	2
1	2	3	2	2	2
2	2	5	5	5	4
1	1	3	3	2	3
2	2	1	1	1	1
2	2	3	4	3	3
2	2	4	3	2	3
1	1	2	3	2	1
2	2	3	4	3	3
2	2	3	3	2	4
1	1	2	2	2	1
1	2	3	1	3	1
2	2	1	1	1	1
2	2	3	3	2	3
1	1	2	2	3	2
2	2	2	2	2	1
1	2	2	1	1	2
1	1	3	1	2	1
2	1	3	4	2	2
2	2	3	5	2	4
1	2	2	1	1	1
2	2	3	1	2	2
2	2	3	2	2	2
2	2	5	4	3	3
1	2	3	2	3	1
2	2	4	4	2	2
1	2	3	2	3	3
1	2	3	1	2	1
1	2	2	1	1	2
2	2	4	2	1	1
2	2	2	1	2	3
2	2	4	2	2	2
1	1	3	2	2	1
1	2	3	2	3	2
1	1	1	2	1	2
2	2	2	1	3	1
1	2	2	2	2	2
2	2	2	3	2	1
1	2	4	2	2	2
1	2	2	2	2	2
1	1	4	2	3	2
1	2	2	1	2	2
1	2	4	4	3	3
2	2	2	2	2	1
1	2	3	2	1	2
1	2	2	1	2	1
2	2	3	3	2	2
1	1	4	4	4	4
2	2	3	2	2	2
1	1	3	4	1	1
2	2	3	3	2	3
1	2	3	4	2	2
1	1	3	2	2	2
2	2	1	5	3	1
1	2	1	1	2	1
1	2	3	3	2	1
1	2	1	3	2	1
1	1	2	2	2	2
1	1	3	2	3	1
1	2	1	3	2	2
1	1	4	3	3	1
1	1	3	3	4	4
1	1	4	3	2	3
1	1	3	1	2	4
1	2	2	2	2	1
1	1	4	4	5	4
1	2	4	3	2	3
1	1	4	4	4	3
2	2	2	2	2	2
1	1	1	1	2	1
1	2	4	3	3	2
2	2	2	1	2	2
1	2	2	1	1	1
1	1	4	2	2	1
2	2	2	2	1	1
1	1	1	1	3	1
1	1	2	3	2	3
1	2	2	1	2	2
2	2	2	1	1	3
1	2	3	4	2	1
2	2	1	1	1	1
1	2	2	2	1	2
1	1	1	4	3	1
1	1	5	5	5	1
1	1	2	2	3	2
1	2	3	4	3	2
1	1	5	5	5	5
2	2	3	2	2	3
1	2	2	1	2	1
1	2	2	1	1	1
1	1	4	4	5	4
1	2	1	2	1	2
1	2	1	4	1	2
1	2	4	3	2	1
1	2	2	2	1	2
2	2	2	3	2	2
1	2	3	2	3	3
2	2	1	1	1	1
2	2	2	2	1	2
1	2	3	4	1	1
1	2	3	1	1	2
1	2	4	4	2	2
1	2	3	4	3	3
1	2	2	1	1	3
1	2	3	4	2	2
1	2	1	1	1	1
1	2	4	4	3	3
1	2	1	3	2	2
1	2	1	3	3	4
2	2	3	3	4	2
2	2	3	2	1	3
1	2	2	2	1	2
2	2	4	2	3	2
2	2	3	2	2	2
1	2	1	2	2	2
1	2	3	4	2	1
1	2	2	1	2	1
2	2	3	2	2	1
1	2	2	1	1	1
1	2	2	1	1	1
2	2	1	1	1	2
2	2	1	1	1	1
2	2	2	2	3	2
2	2	2	1	1	1
2	2	3	3	1	1
1	1	3	2	1	1
1	2	2	1	2	1
2	2	4	2	2	2
2	2	4	2	3	4
2	2	4	4	5	2
2	2	2	2	2	2
2	2	2	1	2	1
1	2	1	2	2	1
1	2	4	5	2	3
2	2	2	1	1	1
2	2	3	2	2	3
1	2	3	2	1	2
1	2	3	4	3	3
1	2	3	2	3	2
1	2	3	3	2	2
1	1	3	2	3	3
2	2	4	5	3	4
1	2	2	1	1	1
1	2	1	1	1	1
1	2	2	1	2	1
1	2	3	2	1	1
1	2	4	5	5	1
1	2	2	1	1	2
2	2	2	2	2	1
1	2	4	3	3	3
1	1	1	2	1	1
1	2	2	1	2	1
2	2	2	1	3	2
1	2	2	2	2	2
1	2	1	1	1	1
1	2	2	4	2	2
1	2	2	4	2	2
1	2	2	2	2	1
2	2	1	1	2	1
1	2	4	4	3	3
1	2	2	1	2	3
1	2	5	4	3	3
1	2	3	2	3	2
1	1	2	1	2	1
1	2	2	2	2	2
1	2	3	4	1	3
1	1	1	2	2	1
1	2	3	4	2	2
1	1	2	1	2	2
1	1	4	3	1	1
1	1	4	1	2	1
1	2	2	1	1	1
1	2	2	1	1	1
1	2	2	2	2	2
1	2	3	2	3	2
1	2	3	3	2	3
1	2	3	2	2	2
2	2	3	3	2	2
1	2	4	3	2	1
1	2	2	2	2	2
2	2	3	2	1	2
1	2	2	1	1	2
1	2	2	1	3	2
1	2	2	2	2	1
1	2	1	1	1	1
1	2	2	1	2	2
1	2	2	1	2	2
1	1	2	1	2	1
1	2	2	1	2	2
1	1	2	1	2	1
1	2	2	3	2	2
1	2	2	5	1	2
1	1	4	4	3	4
1	2	1	2	1	2
2	2	1	1	1	1
1	1	3	1	3	1
1	2	1	2	1	1
1	2	2	2	2	2
2	2	2	1	2	1
1	2	3	2	3	2
1	2	2	1	1	2
2	2	3	2	2	2
1	1	3	5	3	1
2	2	3	2	2	1
2	2	2	1	1	1
1	2	3	2	1	2
1	2	2	2	2	2
2	2	1	1	1	1
1	2	2	2	1	2
1	2	2	2	2	2
1	2	4	3	3	3
1	2	2	4	2	3
2	2	2	2	2	2
2	1	3	3	2	3
1	1	3	1	1	1
1	2	2	2	1	2
1	2	2	1	2	1
1	2	4	4	3	3
1	2	2	1	1	2
1	2	2	2	1	1
1	2	3	2	2	3
2	2	1	2	1	1
2	2	1	1	1	1
2	2	1	1	1	2
1	1	3	2	2	1
2	2	1	1	1	3
1	2	4	3	3	1
2	2	4	2	2	1
1	2	3	2	2	1
1	2	3	2	2	1
2	1	1	3	2	1
2	1	4	3	2	2
1	1	2	2	2	2
2	2	3	3	2	2
2	1	5	4	3	3
2	2	1	1	2	1
1	2	3	2	1	2
2	1	2	3	1	2
2	1	4	4	5	2
1	1	3	2	2	2
2	1	3	3	3	2
1	2	3	1	1	1
1	2	2	2	1	2
2	2	2	1	2	1
1	2	2	1	2	2
2	2	4	1	1	1
2	2	3	2	2	2
1	1	3	3	3	1
1	2	2	2	1	1
2	1	2	1	2	1
2	2	1	1	1	1
2	1	3	4	3	3
2	2	3	2	3	1
2	2	1	3	1	1
2	2	2	1	2	1
1	2	2	4	2	2
2	1	2	2	2	1
1	2	3	2	2	3
1	2	3	2	2	1
2	2	2	2	2	2
1	2	4	3	3	4
1	2	2	2	2	1
2	2	3	2	2	3
2	2	4	2	1	2
1	1	3	1	1	1
2	2	2	2	1	2
2	2	1	1	1	1
1	1	2	1	3	2
1	1	1	1	2	1
1	1	3	5	4	3
1	1	3	2	3	2
1	1	1	2	2	1
1	1	3	3	3	4
2	2	3	2	3	3
2	2	3	1	1	2
1	1	1	2	1	1
1	1	2	2	2	1
1	1	2	1	2	1
1	1	1	1	2	1
1	1	1	4	1	1
1	1	4	3	4	4
1	1	2	4	4	3
1	1	2	3	3	1
1	1	2	1	3	2
1	1	2	1	1	1
1	1	1	3	2	2
1	1	3	4	2	3
1	1	3	2	2	2
1	1	2	2	2	2
1	1	2	3	2	1
1	1	3	5	3	1
1	1	2	2	1	1
1	1	2	4	3	1
1	1	3	2	2	1
1	1	3	2	2	2
1	1	1	1	2	1
1	1	3	2	2	2
1	1	3	1	1	1
1	1	2	4	4	3
1	1	2	4	2	3
1	1	5	4	4	2
1	1	5	5	4	3
1	1	1	3	3	2
1	1	2	3	3	1
2	2	3	3	2	2
1	1	4	3	2	5
2	2	2	1	1	1
1	1	2	3	4	1
1	1	3	3	3	4
1	1	1	1	1	1
1	1	2	2	2	2
1	1	2	1	3	3
1	1	1	1	1	1
1	1	2	1	1	1
1	1	3	3	2	4
1	1	1	2	1	1
1	1	3	4	4	2
1	1	2	1	1	1
1	1	2	1	3	3
2	2	4	2	4	3
1	1	2	2	2	1
1	2	3	1	2	2
1	1	2	1	1	1
2	1	4	5	3	2
1	1	3	1	3	2
2	1	4	3	3	2

## Sheet: Germany
Gender	Age	EX1	MD1	CI4	EI5
1	1	3	4	3	3
2	2	5	5	5	5
2	1	2	2	2	3
1	2	2	2	2	2
1	1	1	1	1	2
2	1	2	2	2	1
2	2	2	2	1	1
1	2	1	1	1	1
1	1	3	2	2	2
2	1	4	4	3	3
2	2	2	4	3	2
1	2	2	1	1	2
2	2	3	2	2	2
1	2	3	3	3	3
2	1	5	4	2	2
2	1	3	3	4	5
2	1	3	2	2	1
1	2	1	2	2	2
1	1	2	2	2	3
1	1	3	1	1	2
2	2	2	2	2	2
2	1	3	2	4	4
1	2	3	3	2	3
1	1	1	1	2	1
1	2	2	4	2	1
2	2	2	1	2	1
1	1	3	2	3	3
1	2	3	2	2	2
1	1	1	1	1	1
1	1	2	1	2	1
2	2	2	2	3	3
2	1	4	4	4	4
2	2	4	5	1	1
2	2	2	2	2	2
2	1	1	1	1	1
1	2	3	4	3	3
1	1	2	2	2	2
2	2	2	1	2	2
1	2	3	2	2	1
2	2	3	2	2	2
1	2	2	2	2	1
1	2	1	1	2	2
1	1	3	2	2	1
2	2	1	1	1	1
1	2	3	1	2	1
2	2	3	2	3	2
2	1	4	4	4	5
2	1	4	2	3	1
1	1	2	3	2	1
2	1	4	3	3	2
2	2	2	2	2	1
1	2	2	2	1	1
2	1	2	1	3	1
2	1	1	1	1	1
1	1	3	3	1	1
2	1	2	2	2	1
2	1	2	4	3	3
1	1	4	3	3	3
2	1	3	3	3	1
1	2	3	2	2	2
1	1	2	1	1	3
1	1	4	4	4	2
1	2	2	1	1	1
1	1	2	1	2	1
1	1	1	2	2	1
1	1	1	3	2	1
1	1	3	3	3	2
1	2	4	3	2	1
2	2	3	5	3	4
2	2	4	3	2	2
2	1	3	3	1	1
2	2	4	4	2	3
1	1	3	2	2	3
2	1	3	2	1	1
2	2	3	3	3	3
2	1	4	4	3	4
2	2	3	2	2	1
1	2	3	2	3	1
1	2	3	2	2	2
1	1	4	3	3	5
1	1	4	4	3	1
2	1	2	1	3	1
2	2	3	3	3	2
1	1	2	1	2	2
2	2	3	1	3	1
1	1	2	2	1	2
2	2	3	3	2	3
2	1	4	1	1	1
2	2	2	1	2	2
2	1	2	2	1	1
1	1	3	4	4	4
1	2	1	1	1	1
2	2	3	3	3	3
1	2	4	5	3	4
2	1	3	3	1	1
2	1	3	3	3	2
1	2	4	2	3	2
1	2	4	5	3	3
1	2	3	3	2	1
2	2	2	1	2	3
2	2	3	1	1	2
2	2	5	5	4	4
1	2	2	2	1	1
2	2	3	2	4	2
1	2	3	1	1	1
1	2	2	2	1	2
1	2	2	3	2	1
2	1	1	1	2	1
2	2	3	2	2	2
1	2	1	1	1	1
2	1	3	2	1	2
1	1	3	3	3	1
1	1	3	3	2	1
1	2	1	3	1	3
2	2	3	2	3	2
1	2	2	4	1	2
1	1	2	2	3	1
1	2	2	2	2	4
1	2	4	3	3	5
1	2	4	3	2	1
2	1	1	5	1	1
2	2	1	1	1	1
1	1	2	3	1	1
2	2	3	2	2	2
2	2	3	3	2	2
1	1	2	3	1	1
2	2	1	2	2	1
1	2	3	1	1	2
1	1	2	1	1	1
1	2	2	1	1	1
1	2	3	1	3	1
1	1	4	4	4	2
1	2	3	2	2	2
2	2	3	3	2	3
2	2	4	2	3	1
1	1	2	2	4	2
1	1	3	2	2	3
2	2	4	1	4	1
1	2	1	1	1	1
1	1	4	3	3	5
2	1	3	1	1	1
2	2	2	2	2	3
1	2	2	1	1	1
2	2	2	2	1	2
2	2	4	4	4	4
1	2	3	3	3	4
2	1	3	1	1	1
2	2	2	1	1	1
2	1	2	4	1	1
1	2	4	3	2	2
2	2	2	1	1	1
2	2	4	2	2	3
2	2	2	1	2	2
2	1	2	2	2	1
2	2	1	2	2	2
1	1	2	1	2	1
1	2	2	1	1	1
2	2	2	1	1	1
2	1	4	3	4	2
1	2	3	2	2	2
1	2	3	2	2	2
2	1	2	1	1	1
1	2	2	1	1	2
1	2	2	2	2	1
2	1	2	1	1	2
1	1	3	3	2	1
1	2	1	3	1	1
1	2	2	2	2	1
1	2	3	3	3	2
1	2	2	2	2	1
2	2	3	2	2	2
2	2	3	2	2	2
2	2	3	1	1	3
2	1	3	1	3	3
1	1	1	1	2	2
1	2	4	1	1	2
1	1	3	2	2	3
2	2	3	2	3	1
2	1	2	1	2	2
1	2	2	4	2	1
1	2	4	3	2	3
2	1	4	2	4	3
1	2	2	1	1	1
2	2	3	3	1	1
1	2	2	1	1	1
2	2	3	3	2	2
2	2	3	1	1	1
1	2	3	2	1	3
1	1	2	2	2	2
1	2	3	3	3	2
1	2	2	1	1	1
2	1	2	1	2	1
1	1	1	1	1	3
2	1	3	3	2	3
2	1	3	1	2	2
1	1	2	2	2	1
1	2	4	1	3	3
1	2	5	5	2	5
1	2	2	1	1	1
1	1	5	5	4	5
1	2	2	1	1	1
1	2	2	2	2	2
1	2	1	1	1	1
1	2	3	2	3	1
2	1	3	2	2	1
2	1	3	1	1	1
2	2	4	2	1	2
1	2	3	2	2	1
2	2	3	1	1	1
2	1	2	1	2	1
1	1	4	4	3	3
1	2	2	1	2	1
2	1	2	2	2	2
2	2	3	2	1	1
2	2	1	1	1	1
1	2	2	1	1	2
2	2	2	2	2	2
2	2	3	2	2	3
2	1	2	3	3	3
2	1	4	4	2	1
2	1	2	1	2	1
1	1	2	2	2	2
2	2	2	2	2	1
2	1	4	3	3	1
1	2	3	1	2	1
2	2	1	1	1	2
1	1	4	4	3	3
1	2	3	2	2	4
1	1	2	1	2	1
1	2	4	3	3	2
2	2	5	4	2	2
1	1	2	1	2	1
2	2	4	4	2	3
2	1	3	2	2	4
1	2	3	2	3	2
1	2	2	1	1	1
2	2	4	3	2	2
2	1	3	1	2	2
2	1	4	2	3	3
2	2	5	4	5	4
2	1	2	1	1	1
2	2	2	1	2	2
1	1	3	3	3	1
1	2	3	2	2	2
2	2	2	2	2	2
2	1	3	3	2	2
1	2	3	3	3	3
2	2	2	2	2	2
2	1	3	2	2	2
2	2	2	2	3	1
2	1	5	5	5	5
1	2	1	1	1	1
2	1	2	1	2	1
2	1	3	3	2	1
2	2	2	3	3	1
2	1	4	3	4	3
2	2	2	2	2	2
2	1	1	1	2	1
1	2	3	2	4	4
1	1	2	1	1	2
1	2	2	2	2	2
2	2	3	3	1	1
2	1	4	2	3	2
1	1	3	5	3	1
2	2	1	2	2	1
1	1	2	1	1	1
2	2	2	1	2	3
1	2	2	4	2	2
2	1	4	2	3	2
2	2	3	3	2	3
1	2	3	3	3	2
2	2	4	4	2	2
2	2	2	1	2	2
2	2	2	1	1	1
1	2	3	2	2	1
1	2	3	2	3	3
2	1	3	3	3	1
2	1	2	1	1	2
1	2	3	2	1	2
1	2	3	2	2	1
1	2	3	2	2	2
2	2	3	4	1	3
1	2	2	1	2	1
2	1	2	1	1	2
2	2	2	2	2	1
1	2	2	1	1	2
1	2	2	1	1	2
1	2	3	2	1	1
2	2	2	1	1	1
2	1	1	2	2	1
1	2	3	3	2	2
2	2	2	2	2	1
1	2	2	4	2	1
1	1	2	1	2	1
2	2	3	1	2	2
1	2	3	3	3	1
1	2	2	1	2	1
2	1	4	5	4	1
1	2	3	4	3	2
2	1	4	1	1	2
2	1	4	3	3	1
1	1	3	4	3	3
1	2	4	3	3	3
1	2	1	1	1	1
1	2	1	1	1	1
1	2	3	2	2	2
2	1	2	2	2	2
2	1	2	2	2	1
1	1	1	1	1	2
1	2	3	4	2	2
2	1	1	1	1	1
1	1	3	5	3	1
1	2	1	2	1	2
2	1	4	3	2	2
2	2	1	1	1	1
1	1	3	1	3	2
1	2	3	3	2	2
2	2	2	2	3	2
1	2	3	1	2	1
1	1	3	4	2	1
2	1	1	4	1	1
2	2	4	4	4	1
2	2	3	3	2	3
2	1	3	1	2	1
2	1	3	2	2	2
2	1	2	1	1	2
2	1	3	4	4	2
1	2	3	2	2	2
2	2	2	1	1	1
2	1	1	2	3	1
2	1	1	1	1	1
2	2	4	5	4	3
2	2	3	2	1	1
2	1	2	3	4	1
2	2	2	1	1	1
2	1	3	2	2	1
2	1	4	3	4	4
2	2	4	4	3	4
1	1	3	2	2	2
1	1	1	1	1	1
2	1	3	2	2	1
1	1	2	4	2	1
1	2	4	3	3	5
2	1	4	2	2	2
1	1	2	1	1	1
2	1	1	1	2	1
2	1	2	3	3	3
2	1	1	1	1	1
2	2	4	2	2	2
2	2	2	2	2	2
2	1	2	2	2	2
2	1	3	2	2	2
1	1	2	1	2	3
1	2	1	1	1	1
2	1	2	1	1	1
1	1	2	2	2	2
1	2	4	2	2	3
1	1	3	1	3	1
2	1	2	2	1	2
1	2	3	4	2	3
1	2	1	2	1	2
2	1	4	4	3	2
1	1	2	1	3	2
2	1	1	1	1	1
1	2	3	2	2	1
1	2	2	3	2	1
1	2	1	1	1	1
1	2	2	4	1	2
2	1	2	5	1	3
1	1	4	4	4	4
2	1	4	2	3	4
2	1	2	1	2	1
2	1	1	1	1	1
2	1	4	4	3	1
1	1	2	3	2	3
1	2	3	3	3	2
2	1	1	4	4	2
2	1	4	4	3	3
2	2	1	1	1	1
1	2	1	1	1	1
1	2	2	1	2	1
2	2	4	4	2	4
1	2	1	1	1	2
2	1	5	4	1	5
1	2	2	3	2	2
2	1	2	2	2	2
1	2	2	2	2	2
2	1	2	2	2	1
1	2	2	2	1	2
1	1	4	4	2	1
1	2	2	2	2	2
2	2	3	2	1	2
2	1	3	2	3	2
1	2	4	3	2	1
2	2	2	3	2	1
2	2	2	1	3	3
2	2	2	3	1	1
2	1	3	3	3	2
2	2	3	3	2	2
1	2	1	3	1	1
1	1	3	3	3	3
2	1	2	2	2	1
2	2	3	4	2	1
2	1	4	1	4	3
2	1	5	4	4	5
1	2	1	1	1	1
2	1	2	2	3	1
2	1	3	2	2	2
2	2	3	3	2	2
1	2	2	3	2	2
1	2	3	2	2	1
2	2	1	1	1	1
1	1	2	2	2	2
2	2	4	2	1	1
1	2	2	4	3	2
1	2	2	1	1	1
2	2	4	4	2	4
1	2	1	1	1	1
1	2	4	4	4	2
2	1	3	2	1	1
1	1	3	2	2	2
2	2	2	1	2	2
1	2	3	4	2	3
1	2	2	4	2	3
1	2	3	1	1	2
2	2	2	2	3	2
2	1	3	1	2	3
2	1	2	5	1	3
2	2	3	3	2	2
1	2	4	3	2	2
2	2	2	2	3	2
2	1	2	2	3	2
1	1	1	2	2	1
2	2	3	3	3	3
1	2	3	2	2	2
1	2	2	2	2	3
1	2	4	3	2	5
2	2	4	4	2	2
1	1	2	4	3	2
1	2	2	4	2	3
1	2	2	3	2	2
1	2	3	2	2	2
2	2	4	4	2	3
1	2	2	3	2	2
1	2	1	1	1	1
1	2	1	1	2	1
1	2	1	1	1	1
2	1	2	1	2	1
1	2	2	1	2	1
2	1	1	1	1	1
2	2	2	1	1	2
2	2	3	2	2	3
1	1	1	5	2	1
2	2	4	3	1	1
1	2	4	3	2	3
2	2	3	1	3	2
2	2	3	3	2	3
1	1	4	5	3	5
2	2	4	4	3	4
1	1	3	2	2	1
1	1	2	2	2	2
1	2	4	4	2	3
2	1	3	4	3	3
2	2	2	1	2	2
2	1	4	5	4	2
2	2	2	2	2	2
1	2	1	3	1	1
2	2	3	2	2	2
1	1	3	4	3	2
2	2	2	2	2	2
2	1	1	1	3	1
2	2	3	2	2	2
1	2	2	2	2	2
1	2	2	1	2	1
1	1	3	2	4	1
1	1	4	3	3	2
2	2	4	4	3	3
1	1	2	4	3	3
2	1	2	1	1	1
2	2	2	2	1	1
2	2	3	2	2	2
1	2	2	2	2	1
2	2	4	4	1	4
2	2	2	2	2	2
2	1	2	2	2	2
1	1	2	3	1	1
1	1	2	3	2	2
1	2	2	2	2	1
1	1	3	3	3	3
1	2	2	2	1	1
2	1	3	1	3	1
2	2	2	3	2	2
2	1	3	4	2	2
2	1	2	2	2	2
2	2	2	2	2	3
1	1	1	2	1	1
2	2	3	3	2	1
1	1	2	2	2	1
2	2	2	2	2	2
1	2	3	3	2	2
1	2	4	4	3	3
2	2	2	3	3	1
1	2	2	1	2	1
2	2	5	2	3	3
1	2	2	3	2	2
2	1	2	2	2	1
1	2	2	3	2	1
1	2	1	1	1	1
1	2	2	2	2	1
2	1	1	2	2	1
2	2	4	2	3	4
1	2	1	1	2	1
1	2	2	2	2	2
2	2	4	4	2	3
1	2	2	2	1	1
2	2	1	1	1	1
1	2	1	1	1	5
2	2	4	2	1	1
2	2	3	1	1	1
1	1	1	1	1	1
2	2	3	2	3	2
2	1	1	1	1	1
1	2	4	5	3	4
1	2	4	2	1	1
1	1	2	1	3	2
1	2	5	5	4	4
2	2	3	2	2	4
1	2	2	1	1	1
1	2	3	2	2	1
1	1	2	2	3	2
1	2	2	1	1	2
2	2	2	1	2	1
1	2	1	1	1	1
2	2	1	2	2	2
2	2	3	3	3	2
1	2	3	4	2	2
2	1	3	3	3	2
2	1	3	2	2	3
2	2	2	1	3	3
2	1	1	1	1	1
1	2	3	2	1	1
2	1	3	3	3	2
1	1	3	1	1	1
2	2	4	4	4	4
1	2	2	3	1	1
2	2	4	3	3	3
1	1	4	5	4	3
2	2	2	2	2	2
1	2	3	2	2	1
1	1	2	4	2	1
2	2	2	2	2	2
1	2	2	2	2	2
1	1	1	1	1	1
2	2	2	1	3	2
2	2	2	2	2	2
1	2	1	1	1	1
1	2	2	2	2	3
1	1	2	1	1	2
2	2	3	2	1	2
1	2	3	3	2	3
2	2	2	3	2	4
1	2	2	2	2	2
2	2	1	4	2	3
2	2	3	2	2	2
1	2	2	2	3	3
1	2	3	2	2	2
2	1	4	3	4	4
2	2	2	2	3	3
2	2	2	1	1	1
2	2	3	3	2	2
2	2	1	1	1	1
1	1	1	1	1	1
2	1	4	3	2	3
1	2	2	2	2	2
2	2	2	1	2	1
1	2	3	1	2	3
1	1	4	2	3	1
2	2	2	1	1	1
2	2	1	1	1	1
1	2	3	2	2	1
2	2	3	3	2	4
2	1	2	3	2	2
1	2	3	2	4	4
1	1	2	3	2	1
2	2	3	1	1	1
2	2	5	2	3	1
1	2	3	2	3	2
1	2	1	2	2	1
1	2	2	2	2	2
1	2	3	2	2	1
2	2	3	3	2	2
2	1	3	3	2	1
1	2	4	4	4	2
2	2	3	3	3	3
1	2	2	1	2	1
1	2	1	1	1	1
2	1	1	2	1	2
2	1	4	3	2	3
2	2	2	2	2	2
1	2	2	2	2	2
1	2	1	1	1	1
2	2	2	3	3	1
2	2	2	3	2	3
2	2	2	2	1	2
1	2	2	2	1	1
1	2	1	1	1	1
2	2	2	2	2	2
2	2	4	3	3	3
2	1	1	1	1	1
1	2	2	2	2	2
2	1	2	2	2	1
2	2	2	4	2	2
1	1	2	2	3	3
2	1	3	1	3	3
1	2	2	3	1	1
2	1	3	2	3	2
2	2	2	2	3	2
1	1	3	3	1	3
1	2	4	4	1	1
2	1	1	1	1	1
1	2	2	2	3	2
1	2	2	3	1	1
2	1	3	3	3	3
2	2	4	5	3	4
1	1	2	1	1	1
2	1	1	1	1	1
2	2	3	2	1	2
1	1	4	5	5	5
2	2	3	3	2	2
2	2	3	1	2	3
2	1	1	1	1	1
1	1	4	3	3	4
2	2	2	3	3	2
1	2	3	2	2	2
2	1	3	3	3	2
2	1	3	2	3	2
1	2	3	2	1	1
1	1	3	1	1	3
1	1	4	3	3	3
1	2	1	1	1	1
2	1	3	3	2	3
1	2	3	2	2	2
2	1	3	2	4	2
2	1	4	4	4	4
2	2	3	3	3	3
1	2	2	2	2	2
2	1	4	3	2	2
2	1	1	2	2	1
2	1	3	3	3	3
1	2	2	2	2	3
1	2	1	1	2	1
2	2	3	1	2	1
1	2	2	1	1	3
2	1	3	1	2	1
2	1	2	3	2	2
2	2	1	1	1	2
2	2	3	2	2	1
2	1	3	2	3	3
1	1	3	3	3	3
1	1	1	2	1	1
2	1	2	3	2	2
2	2	3	2	3	2
2	1	4	3	3	2
2	1	4	3	3	3
2	2	1	4	2	2
2	1	5	3	3	1
2	1	3	1	2	4
1	1	3	1	2	1
2	1	3	2	3	2
2	1	2	2	2	3
2	2	4	2	2	2
1	1	2	2	1	3
2	2	4	3	4	3
2	2	5	2	3	2
2	1	3	3	3	2
2	2	2	1	1	1
1	2	3	1	2	1
1	1	2	1	1	2
2	2	3	1	2	1
1	2	1	1	1	1
2	2	2	2	2	2
2	2	2	3	2	2
2	1	2	4	2	1
2	1	4	2	2	2
2	1	3	3	3	3
2	1	2	2	2	1
2	2	3	1	2	3
2	2	2	2	1	1
2	1	4	4	4	2
1	2	4	2	4	2
1	1	3	4	3	2
2	2	3	1	1	1
2	2	4	3	2	2
2	2	3	2	3	2
1	1	3	2	3	1
2	1	2	2	2	2
2	1	3	4	2	2
2	2	2	1	1	2
2	2	2	2	2	2
1	2	3	2	1	1
1	1	1	3	1	2
2	1	3	4	3	2
2	2	1	1	1	1
1	1	3	2	2	1
2	1	2	1	1	1
1	2	4	5	5	2
2	2	2	2	1	1
2	1	3	1	3	1
2	2	2	1	2	1
2	2	2	1	2	2
2	2	3	2	1	1
1	1	2	2	1	2
2	2	1	2	2	2
2	2	2	2	1	1
2	1	2	2	3	1
1	2	2	1	3	1
2	1	4	2	4	1
2	2	2	2	2	3
1	1	3	2	4	2
1	1	1	3	2	3
1	1	3	2	2	3
2	2	3	1	3	1
2	1	3	4	3	3
2	2	4	2	2	3
2	2	2	2	2	2
2	2	1	1	1	1
2	1	4	5	3	3
2	2	2	2	2	3
2	1	2	1	1	3
2	1	4	3	2	3
2	2	2	1	1	1
2	1	1	3	1	1
2	1	1	2	1	1
2	2	2	1	1	1
1	2	3	4	2	4
1	1	2	2	2	1
2	2	2	2	3	2
2	2	4	1	3	2
2	1	3	1	3	1
2	2	4	4	2	2
1	1	1	4	2	1
2	2	3	3	3	3
1	1	3	2	2	1
1	2	2	2	2	2
2	2	3	3	2	2
2	2	2	1	2	1
2	1	2	1	2	2
2	2	3	2	2	3
2	2	3	2	2	1
2	2	3	4	2	2
2	2	4	3	2	1
2	1	3	1	2	3
2	1	3	2	2	1
1	2	2	1	2	3
1	1	2	2	2	1
2	2	4	5	4	4
1	2	2	2	2	2
1	2	3	2	2	1
1	2	1	1	2	1
1	1	3	2	2	2
2	2	4	3	3	2
1	1	2	2	2	2
2	2	3	3	2	1
1	2	4	3	2	3
1	2	5	3	1	3
2	1	2	2	3	2
1	2	2	1	1	1
1	1	3	1	1	1
2	1	3	1	2	2
1	2	2	1	1	1
1	1	1	2	1	1
2	1	3	2	2	2
2	2	2	1	3	2
2	2	3	2	2	3
1	1	2	2	1	1
2	2	4	4	2	3
2	1	2	3	2	2
1	1	2	2	2	3
2	2	4	3	2	2
2	1	3	2	2	1
2	1	2	3	2	3
2	2	3	1	1	1
2	2	3	3	3	3
2	1	1	1	1	1
2	2	3	2	2	2
1	2	2	2	3	3
2	2	2	1	2	1
1	1	5	5	4	5
1	2	2	1	2	1
1	1	2	2	1	1
1	2	2	1	1	1
1	2	2	1	1	2
2	1	3	3	2	1
2	1	3	3	4	3
2	1	2	4	4	2
1	2	1	2	1	1
1	1	3	3	3	3
1	1	2	4	3	1
2	1	2	1	1	2
2	2	2	4	2	1
2	2	3	2	3	2
2	1	3	2	3	3
1	1	3	1	1	1
1	2	3	2	3	3
1	1	2	4	2	2
1	1	2	3	1	1
2	1	4	3	4	5
2	1	2	2	3	2
1	1	4	4	2	2
1	1	3	2	2	2
2	1	1	1	1	1
1	1	3	4	2	2
1	1	3	3	3	3
1	2	3	1	2	1
1	1	2	2	1	1
1	1	4	4	4	4
1	1	1	1	1	1
1	2	2	2	2	2
2	1	2	1	5	2
2	1	3	2	2	2
2	1	4	2	2	4
1	2	3	3	2	1
1	1	2	1	2	1
1	2	3	3	1	2
1	1	1	1	1	1
2	1	2	2	2	2
2	1	3	2	2	3
1	1	2	4	2	1
1	1	1	5	2	1
1	1	3	3	3	2
1	1	3	2	3	2
2	1	3	3	4	2
1	1	3	3	5	4
1	2	3	3	3	2
1	1	2	1	1	1
1	2	1	1	1	1
2	1	2	1	2	1
2	2	1	1	1	1
1	1	3	2	1	2
1	1	4	4	1	4
1	1	4	5	2	4
1	1	2	2	2	1
1	1	5	4	2	1
1	2	2	1	1	1
1	1	4	3	3	4
1	1	3	2	3	1
2	1	4	1	2	1
1	1	4	4	4	1
1	1	3	4	3	3
1	1	2	3	2	1
2	2	1	1	2	1
1	1	3	3	4	3
1	2	2	5	3	3
1	1	2	1	3	2
1	1	2	4	4	3
1	1	2	1	1	1
1	1	2	1	2	1
2	1	4	2	3	3
1	1	1	1	4	2
1	2	2	1	2	2
1	1	2	4	4	3
1	1	2	2	1	2
1	1	1	3	2	1
2	1	3	2	2	2
1	1	2	2	1	2
2	2	5	5	5	5
2	1	3	2	2	2
1	1	1	1	2	2
1	1	4	4	4	1
2	2	2	2	2	2
2	1	3	1	2	2
1	1	1	2	2	1
2	1	4	2	1	1
2	2	3	1	2	3
2	1	4	3	3	4
1	1	2	3	2	1
2	2	2	2	2	1
1	1	2	1	3	1
2	1	3	1	1	2
2	1	3	2	3	2
2	2	2	2	3	3
1	1	1	2	2	1
2	1	2	3	3	2
2	1	3	1	2	3
2	2	3	2	2	3
1	1	1	3	2	1
1	1	3	2	2	2
2	2	2	2	1	2
1	2	3	2	2	3
1	1	4	2	2	2
1	1	1	2	1	2
1	2	3	3	3	1
1	1	1	3	1	1
1	1	3	4	4	2
2	1	2	2	2	1
1	1	1	3	2	1
1	1	2	2	1	1
1	2	2	1	2	2
1	2	2	1	1	1
1	1	2	2	2	1
1	1	4	2	1	1
1	1	2	2	1	1
1	1	3	1	2	1
1	1	2	2	2	1
1	1	2	4	2	2
1	1	1	1	1	1
2	1	2	3	3	4
1	1	4	5	1	1
1	1	5	5	4	2
1	1	3	2	3	1
1	1	1	1	2	2
1	1	2	1	2	1
2	1	2	2	3	3
1	1	3	2	4	3
1	1	4	2	1	2
2	1	4	5	4	2
1	2	3	4	1	1
2	1	2	2	2	2
1	1	3	3	2	2
1	1	2	2	1	1
1	1	1	1	1	1
1	1	1	1	3	1
2	1	1	1	1	1
1	2	4	2	2	2
1	2	1	3	1	1
1	1	1	2	1	1
1	1	1	2	3	3
1	2	3	2	3	1
1	2	2	1	1	1
1	1	3	2	2	2
1	2	4	3	4	3
1	2	3	2	2	2
2	1	2	5	3	2
1	2	2	3	2	1
1	2	1	1	1	1
2	1	4	2	3	3
1	1	3	4	3	3
1	2	3	2	2	2
1	2	3	2	2	1
1	1	4	3	2	2
1	2	3	2	2	2
1	2	3	2	2	1
1	2	3	2	2	2
1	2	1	1	1	1
2	1	2	3	4	2
1	1	4	3	2	2
1	2	4	3	3	3
1	1	1	1	1	1
1	2	2	4	2	2
1	2	2	1	1	1
1	1	3	4	3	4
2	1	3	3	3	2
1	2	1	2	1	1
2	1	3	2	3	2
1	1	3	2	3	2
1	1	3	1	4	2
1	1	2	2	2	2
1	1	4	4	4	4
1	2	4	3	1	3
1	1	2	2	3	2
1	2	1	1	2	1
1	1	4	1	1	1
2	1	5	2	3	1
1	2	3	2	2	1
1	1	2	2	2	3
1	2	2	2	3	2
1	1	2	2	3	4
1	1	4	4	3	3
1	1	2	1	2	1
1	1	3	3	4	3
1	1	2	2	3	2
1	1	1	1	1	1
1	1	3	4	5	2
1	1	2	2	3	2
1	1	2	3	2	3
1	1	2	1	3	1
1	1	3	2	3	1
1	1	1	1	3	1
1	1	2	2	3	3
2	1	3	4	3	3
1	1	2	2	1	1
2	1	4	3	2	3
1	1	2	1	1	1
2	1	1	3	2	2
1	1	3	2	3	3
2	1	2	1	2	2
2	1	3	1	2	2
1	1	1	5	1	1
2	1	2	2	3	3
2	1	3	2	2	2
1	1	2	3	2	1
1	1	2	3	3	4
2	1	4	3	3	4
1	1	3	1	2	1
2	1	2	3	3	2
2	1	3	3	3	2
1	1	4	2	2	4
2	1	2	1	1	1
1	1	2	2	1	1
1	1	3	1	2	2
1	1	1	1	1	2
2	1	3	1	2	1
1	1	2	2	2	1
2	2	3	2	2	2
2	1	4	2	4	3
2	1	2	4	1	2
1	1	2	1	1	3
1	1	2	2	2	2
1	1	1	1	1	1
1	1	2	3	1	1
2	1	2	2	2	1
2	1	3	3	2	3
1	1	2	2	2	3
2	1	2	1	4	1
1	1	2	4	1	1
2	1	3	4	3	4
1	1	2	2	2	2
1	1	5	5	5	5
1	1	4	3	4	1
1	1	3	1	1	3
1	1	2	2	3	3
1	1	3	2	3	1
1	1	2	3	2	2
1	1	4	2	3	1
2	2	2	2	2	1
1	1	2	2	2	3
2	1	4	4	1	1
1	1	3	3	2	3
1	1	2	3	2	2
2	1	3	3	2	1
1	1	2	2	3	1
1	1	3	1	3	1
1	1	2	3	2	1
2	1	3	3	3	2
2	1	3	3	3	3
1	1	2	2	2	2
1	1	3	2	1	2
1	1	3	3	3	3
2	1	3	1	3	2
1	1	2	4	3	1
2	2	2	1	2	2
2	1	1	4	2	3
2	1	4	3	4	3
2	1	2	1	1	1
2	2	2	1	1	1
2	2	1	1	1	1
2	2	4	4	2	3
2	2	3	2	1	1
2	1	3	4	4	2
2	2	2	2	2	2
2	1	3	4	2	3
2	2	2	2	2	2
2	2	1	1	1	1
2	2	1	1	1	3
2	1	4	4	4	4
2	2	3	3	2	2
2	2	2	2	2	1
2	2	1	1	1	1
2	2	2	1	2	1
2	2	2	1	1	1
2	2	3	4	2	1
2	2	2	2	2	3
2	2	2	1	1	1
2	1	2	3	2	1
2	1	2	2	3	1
2	1	2	2	1	2
2	1	4	2	3	5
2	1	2	2	3	3
2	1	5	4	5	1
2	1	3	2	2	1
2	1	3	3	2	1
2	1	4	2	2	1
2	1	3	2	3	3

## Sheet: Ireland
Irish data cannot be shared due to legal restrictions.
Any queries regarding the data can be sent to following mail address: Janine.bosak@dcu.ie

## Sheet: Finland
Gender	Age	EX1	MD1	CI4	EI5
1	1	2	1	2	1
1	1	2	1	2	1
1	1	3	2	3	2
1	1	3	2	3	1
1	1	3	4	4	3
1	1	3	1	3	3
1	1	3	1	3	1
1	1	1	1	1	1
1	1	4	4	1	1
1	1	3	2	2	2
1	1	3	4	1	2
1	1	4	3	2	1
1	1	2	1	1	1
1	1	3	2	1	1
1	1	4	5	2	2
1	1	2	1	1	1
1	1	3	2	2	1
1	1	1	2	1	2
1	1	3	2	2	1
1	1	3	2	3	1
1	1	3	2	2	1
1	1	1	2	3	1
1	1	3	2	2	1
1	1	3	4	2	2
1	1	3	3	2	1
1	1	3	3	3	2
1	1	3	3	3	1
1	1	3	3	3	3
1	1	2	1	1	1
1	1	3	3	3	3
1	1	3	2	1	1
1	1	3	3	2	2
1	1	2	1	2	2
1	1	4	3	3	3
1	1	3	2	2	1
1	1	2	1	1	1
1	1	2	3	2	2
1	1	2	2	1	1
1	1	3	2	2	2
1	1	2	1	2	2
1	1	3	1	2	1
1	1	2	2	3	3
1	1	2	2	2	2
1	1	3	2	1	2
1	1	3	4	3	1
1	1	3	2	2	2
1	1	3	1	1	1
1	1	3	2	2	1
1	1	4	4	4	3
1	1	1	1	2	1
1	1	3	2	2	2
1	1	4	3	3	3
1	1	2	2	1	2
1	1	4	5	4	4
1	1	3	3	2	1
1	1	2	3	2	1
1	1	2	1	2	1
1	1	2	2	1	1
1	1	2	2	1	1
1	1	3	3	3	4
1	1	3	2	3	3
1	1	4	4	4	2
1	1	4	3	3	3
1	1	3	1	2	3
1	1	3	2	2	1
1	1	3	2	3	3
1	1	3	2	2	3
1	1	5	4	4	5
1	1	2	2	2	2
1	1	4	3	3	3
1	1	5	1	1	1
1	1	5	5	3	1
1	1	4	2	2	2
1	1	1	1	1	1
1	1	3	3	1	1
1	1	2	2	2	2
1	1	2	2	2	2
1	1	2	2	1	2
1	1	3	2	3	2
1	1	3	3	3	1
1	1	3	2	3	2
1	1	2	2	2	2
1	1	2	2	2	1
1	1	1	2	2	1
1	1	2	2	2	2
1	1	4	4	3	2
1	1	2	3	1	1
1	1	3	3	2	2
1	1	3	2	2	2
1	1	5	3	3	3
1	1	2	1	2	1
1	1	3	2	3	2
1	1	2	1	1	2
1	1	3	3	4	4
1	1	3	3	2	2
1	1	2	2	2	2
1	1	3	2	2	1
1	1	1	1	1	1
1	1	2	2	2	2
1	1	3	3	2	2
1	1	3	3	3	3
1	1	3	3	3	2
1	1	3	2	3	4
1	1	3	3	3	3
1	1	3	2	3	2
1	1	4	2	2	1
1	1	3	2	2	2
1	1	4	3	4	3
1	1	2	1	2	2
1	1	2	2	2	3
1	1	4	4	3	3
1	1	2	3	2	1
1	1	4	3	3	3
1	1	3	1	1	1
1	1	2	1	1	1
1	1	2	3	2	1
1	1	3	3	4	3
1	1	2	2	2	2
1	1	2	1	2	1
1	1	3	3	1	1
1	1	3	2	2	2
1	1	3	4	3	1
1	1	3	1	1	1
1	1	1	1	3	1
1	1	2	1	2	1
1	1	2	3	2	1
1	1	2	3	2	1
1	1	3	2	2	2
1	1	2	2	2	1
1	1	2	3	2	1
1	1	2	4	4	3
1	1	3	3	4	2
1	1	3	2	2	1
1	1	3	3	3	2
1	1	1	1	1	1
1	1	3	1	4	1
1	1	3	3	3	2
1	1	3	1	3	2
1	1	4	3	4	3
1	1	3	3	2	2
1	1	2	2	1	1
1	1	3	2	2	1
1	1	3	3	2	1
1	1	4	1	2	1
1	1	3	2	2	2
1	1	1	2	3	1
1	1	3	2	2	1
1	1	3	1	1	1
1	1	3	3	1	1
1	1	2	1	1	1
1	1	1	1	1	1
1	1	3	2	4	1
1	1	3	2	1	1
1	1	4	1	2	3
1	1	2	1	2	2
1	1	2	2	1	1
1	1	3	2	1	1
1	1	2	1	2	1
1	1	2	1	2	1
1	1	4	3	3	2
1	1	1	2	3	2
1	1	4	3	3	2
1	1	2	1	3	1
1	1	1	1	2	1
1	1	2	2	2	1
1	1	2	2	2	2
1	1	3	3	3	1
1	1	2	2	2	1
1	1	3	2	3	1
1	2	3	3	3	1
1	2	3	1	3	2
1	2	2	2	2	2
1	1	3	2	1	2
1	2	2	2	2	1
1	2	3	2	2	1
1	2	3	2	2	1
1	2	4	5	2	1
1	2	3	2	2	1
1	2	4	2	3	3
1	2	4	3	4	2
1	2	3	3	2	2
1	2	3	3	2	3
1	2	2	2	1	1
1	2	2	2	1	1
1	2	2	3	2	2
1	1	3	2	3	2
1	2	3	3	2	2
1	2	4	3	3	1
1	2	1	1	2	1
1	2	4	1	3	2
1	2	2	1	2	1
1	2	3	2	1	3
1	2	2	1	1	1
1	2	4	3	3	2
1	2	4	3	1	1
1	2	1	1	1	1
1	2	2	1	1	1
1	2	1	2	1	1
1	2	4	2	1	1
1	2	2	1	2	2
1	2	3	3	3	3
1	1	3	1	2	2
1	2	2	3	2	2
1	2	2	2	2	2
1	2	3	3	2	1
1	2	2	2	2	2
1	1	2	2	4	1
1	2	3	2	2	3
1	1	2	1	3	1
1	2	3	3	2	2
1	2	2	1	2	1
1	2	2	1	1	1
1	1	3	1	2	2
1	2	2	2	2	2
1	2	2	1	1	1
1	2	2	2	2	2
1	2	4	3	3	2
1	1	2	3	2	1
1	1	2	1	2	1
1	2	2	3	3	1
1	2	1	2	2	1
1	2	2	1	2	1
1	2	4	4	4	4
1	2	3	4	2	2
1	2	2	3	3	2
1	2	3	3	4	3
1	1	3	1	2	3
1	2	4	3	3	3
1	2	1	3	3	1
1	1	3	2	2	1
1	2	4	4	3	2
1	2	2	2	1	2
1	2	3	1	1	3
1	2	4	4	4	4
1	2	3	2	2	1
1	2	4	2	4	4
1	2	4	3	4	2
1	2	3	2	1	1
1	2	3	1	2	3
1	2	3	3	2	1
1	2	3	4	3	1
1	2	1	1	2	1
1	2	2	2	2	1
1	2	2	1	3	3
1	2	3	2	2	3
1	2	3	1	2	1
1	2	4	2	3	2
1	2	2	1	1	1
1	2	4	4	3	2
1	2	3	3	2	1
1	2	1	2	2	1
1	1	2	2	2	1
1	2	3	2	2	2
1	1	3	1	2	1
1	2	3	3	2	2
1	2	4	3	3	3
1	1	4	2	3	2
1	2	3	1	2	2
1	2	3	3	3	3
1	2	3	3	2	2
1	2	2	1	1	1
1	2	1	1	1	1
1	2	3	1	3	3
1	2	2	1	2	2
1	2	3	2	2	2
1	2	3	2	1	1
1	2	3	3	4	3
1	2	2	1	1	1
1	2	3	2	2	2
1	2	3	3	1	1
1	2	1	2	1	1
1	2	3	2	3	2
1	2	3	1	1	1
1	2	4	2	3	2
1	2	3	1	4	2
1	2	3	1	2	4
1	2	2	1	2	1
1	2	4	4	4	1
1	2	3	2	4	1
1	2	1	1	1	1
1	2	3	2	2	2
1	2	4	4	4	2
1	2	2	2	2	1
1	2	2	1	2	2
1	2	2	1	1	1
1	2	3	1	2	2
1	2	1	1	2	2
1	2	4	3	2	4
1	2	2	2	2	1
1	2	3	3	2	3
1	2	1	1	1	1
1	2	4	5	2	2
1	2	3	3	4	2
1	2	3	2	2	1
1	2	3	3	3	1
1	2	3	2	3	2
1	2	2	1	2	2
1	2	1	1	2	1
1	2	1	1	1	1
1	2	2	1	1	1
1	2	3	3	2	1
1	2	2	2	2	2
1	2	3	2	3	2
1	2	2	1	2	2
1	2	2	3	2	1
1	2	2	1	2	1
1	2	2	1	1	1
1	2	4	4	3	3
1	2	2	3	2	1
1	2	1	1	1	2
1	2	3	2	2	2
1	2	3	3	3	2
1	2	2	1	2	3
1	2	3	3	3	1
1	2	2	2	2	2
1	2	4	3	3	3
1	2	3	1	2	1
1	2	2	2	2	2
1	2	1	2	1	1
1	2	4	3	1	1
1	2	2	2	2	3
1	2	3	2	2	2
1	2	2	2	2	2
1	2	3	1	3	1
1	2	2	2	1	2
1	2	2	2	1	1
1	2	4	2	2	2
1	2	3	1	1	2
1	2	4	4	5	4
1	2	4	3	2	3
1	2	3	3	2	2
1	2	1	2	2	2
1	2	2	2	2	2
1	2	3	3	3	3
1	2	3	3	1	2
1	2	1	1	1	1
1	2	2	2	3	2
1	2	4	3	2	1
1	2	2	1	2	1
1	2	2	1	2	2
1	2	1	1	1	1
1	2	4	2	2	1
1	2	2	1	2	1
1	2	1	2	1	3
1	2	2	1	2	2
1	2	2	3	2	2
1	2	1	2	2	2
1	2	3	1	1	1
1	2	3	4	3	3
1	2	3	4	3	3
1	2	4	3	3	2
1	2	2	2	3	3
1	2	3	2	2	4
1	2	3	2	2	3
1	2	3	1	1	1
1	2	1	1	1	1
1	2	2	2	2	1
1	2	4	4	4	4
1	2	3	2	1	2
1	2	2	3	2	2
1	2	4	3	4	2
1	2	3	3	2	1
1	2	3	3	2	3
1	2	4	2	2	2
1	2	2	2	2	1
1	2	3	1	1	1
1	2	3	2	3	3
1	2	2	1	2	1
1	2	2	2	3	3
1	2	2	3	2	2
1	2	3	2	2	2
2	1	2	1	2	1
2	1	4	1	3	1
2	1	3	2	2	2
2	1	2	2	2	2
2	1	3	2	3	2
2	1	2	1	2	2
2	1	3	2	3	1
2	1	4	3	2	3
2	1	4	4	3	1
2	1	4	3	3	2
2	1	5	5	5	3
2	1	2	2	2	2
2	1	3	3	1	2
2	1	2	2	2	2
2	1	3	2	2	2
2	1	2	1	1	1
2	1	2	1	2	1
2	1	3	3	3	2
2	1	3	2	2	2
2	1	4	3	3	2
2	1	4	4	4	4
2	1	3	3	1	3
2	1	3	3	2	1
2	1	2	2	2	2
2	1	2	1	1	1
2	1	5	4	3	4
2	1	4	5	3	3
2	1	3	3	3	1
2	1	2	2	3	1
2	1	4	3	2	1
2	1	2	4	2	1
2	1	3	2	2	3
2	1	3	2	2	1
2	1	3	2	3	2
2	1	2	2	2	1
2	1	2	2	3	2
2	1	3	2	2	2
2	1	4	4	3	2
2	1	3	1	3	1
2	1	3	3	2	1
2	1	1	1	3	3
2	1	3	2	3	1
2	1	2	1	2	1
2	1	2	2	2	1
2	1	4	3	2	2
2	1	3	3	3	2
2	1	3	2	1	1
2	1	3	1	2	1
2	1	3	2	3	3
2	1	4	2	3	2
2	1	3	2	4	2
2	1	3	2	3	1
2	1	3	2	1	1
2	1	4	2	2	1
2	1	2	2	2	1
2	1	3	2	2	2
2	1	4	4	3	2
2	1	3	3	2	2
2	1	2	2	2	2
2	1	4	3	2	3
2	1	4	4	3	2
2	1	2	2	2	2
2	1	2	2	2	1
2	1	3	2	2	3
2	1	4	1	1	1
2	1	3	4	2	1
2	1	3	3	3	3
2	1	2	2	1	2
2	1	3	2	2	3
2	1	3	3	3	2
2	1	3	1	2	2
2	1	3	1	2	1
2	1	3	3	2	3
2	1	2	5	1	1
2	1	3	1	2	1
2	1	3	2	2	1
2	1	2	1	2	1
2	1	3	1	2	2
2	1	3	3	3	3
2	1	3	1	2	1
2	1	4	2	3	3
2	1	3	2	2	3
2	1	3	2	1	1
2	1	4	3	1	1
2	1	3	2	2	1
2	1	2	1	2	1
2	1	3	3	2	1
2	1	3	2	2	2
2	1	3	5	3	1
2	1	5	4	4	4
2	1	3	4	3	1
2	1	3	3	1	1
2	1	2	2	2	1
2	1	1	1	2	2
2	1	3	2	4	2
2	1	4	2	3	3
2	1	3	1	2	2
2	1	4	2	2	2
2	1	2	1	2	1
2	1	4	1	1	2
2	1	3	4	2	3
2	1	4	2	4	3
2	1	4	3	2	3
2	1	3	1	1	1
2	1	3	1	1	1
2	1	3	1	3	1
2	1	3	4	3	2
2	1	4	4	5	2
2	1	4	2	3	3
2	1	4	2	2	1
2	1	3	2	2	1
2	1	2	1	1	1
2	1	1	1	1	1
2	1	4	2	3	3
2	1	4	3	4	4
2	1	3	3	2	1
2	1	3	4	3	4
2	1	3	2	1	1
2	1	2	1	1	1
2	1	4	4	4	3
2	1	4	2	3	2
2	1	2	1	2	1
2	1	2	3	2	1
2	1	2	3	4	1
2	1	3	2	3	2
2	1	4	4	4	2
2	1	2	3	3	1
2	1	2	3	2	2
2	1	3	1	2	2
2	1	3	1	3	2
2	1	4	2	2	2
2	1	4	4	3	4
2	1	4	3	1	2
2	1	2	1	1	2
2	1	2	1	1	1
2	1	3	2	2	1
2	1	3	2	2	1
2	1	3	2	2	3
2	1	3	2	2	2
2	1	3	2	1	1
2	1	4	3	2	2
2	1	2	1	2	1
2	1	3	3	2	2
2	1	3	3	1	2
2	1	3	2	2	2
2	1	2	1	2	2
2	1	4	5	2	1
2	1	3	2	3	3
2	1	2	2	2	2
2	1	2	1	2	2
2	1	3	1	2	1
2	1	4	4	4	4
2	1	3	2	2	2
2	1	2	2	2	1
2	1	4	3	2	1
2	1	3	2	2	2
2	2	2	1	2	2
2	1	3	2	2	2
2	2	3	1	2	1
2	1	4	3	2	2
2	1	2	1	2	3
2	2	3	1	2	2
2	2	3	2	3	1
2	1	3	1	2	3
2	2	3	2	3	3
2	2	3	3	3	2
2	2	4	3	2	1
2	1	2	2	2	2
2	1	3	4	3	2
2	2	2	2	2	1
2	2	2	1	1	1
2	2	3	5	5	4
2	2	3	1	2	1
2	2	3	1	2	1
2	1	2	1	2	2
2	2	3	2	2	2
2	2	3	1	2	1
2	2	3	3	2	2
2	2	2	3	2	1
2	2	4	4	4	3
2	2	3	1	2	3
2	2	2	3	1	1
2	2	3	1	1	2
2	2	3	2	2	2
2	2	3	4	2	2
2	2	2	1	3	2
2	2	2	1	3	2
2	1	2	3	3	3
2	1	1	2	1	1
2	2	3	3	2	2
2	1	3	2	3	2
2	2	3	2	3	1
2	2	2	2	3	3
2	1	3	3	3	2
2	1	1	1	2	1
2	1	2	2	2	2
2	1	3	2	2	2
2	1	4	2	3	1
2	2	3	2	2	3
2	1	4	2	4	2
2	2	3	2	2	1
2	2	2	1	2	1
2	1	2	3	2	1
2	2	4	3	4	2
2	2	3	2	3	2
2	2	3	2	2	3
2	2	3	2	2	1
2	1	3	1	2	1
2	2	1	1	1	3
2	2	2	5	2	2
2	2	3	1	1	1
2	1	3	3	2	1
2	2	4	3	2	2
2	1	3	2	3	1
2	1	3	3	3	2
2	2	3	2	3	3
2	2	4	3	3	3
2	2	3	1	2	2
2	2	3	3	1	2
2	2	4	2	4	2
2	1	3	3	3	2
2	2	3	2	2	2
2	2	3	1	3	2
2	1	3	2	2	1
2	2	3	1	2	1
2	2	4	1	1	1
2	2	3	2	2	1
2	2	2	3	3	2
2	2	3	1	1	1
2	2	3	3	3	1
2	1	2	3	2	1
2	2	3	2	2	1
2	1	4	1	3	1
2	2	3	1	3	3
2	2	4	3	2	2
2	1	4	3	3	2
2	1	3	3	4	1
2	2	4	2	3	1
2	2	3	2	2	3
2	1	4	3	2	2
2	2	3	3	4	2
2	2	4	2	3	2
2	1	2	1	1	2
2	2	3	3	2	2
2	2	4	2	2	2
2	2	3	1	1	1
2	2	3	2	1	2
2	2	3	2	3	1
2	2	2	3	2	1
2	2	2	1	2	1
2	2	2	3	2	1
2	2	3	3	2	3
2	2	3	4	4	2
2	2	4	5	3	2
2	2	2	2	2	2
2	2	1	1	1	2
2	2	2	2	2	1
2	2	3	2	2	3
2	2	4	4	3	3
2	2	2	3	2	2
2	2	1	1	1	1
2	2	3	3	3	3
2	2	4	4	2	2
2	2	2	1	2	1
2	2	3	3	1	1
2	2	3	2	2	4
2	2	2	1	1	2
2	2	3	2	1	1
2	2	2	1	2	1
2	2	4	3	1	2
2	2	4	3	4	1
2	2	3	4	3	2
2	2	3	2	1	2
2	2	2	1	1	1
2	2	3	1	2	2
2	2	4	1	1	1
2	2	2	1	2	3
2	2	3	3	2	3
2	2	2	2	2	1
2	2	4	1	1	2
2	2	3	2	3	2
2	2	4	2	1	2
2	2	2	2	2	2
2	2	3	1	1	2
2	2	3	2	4	2
2	2	2	3	2	2
2	2	3	1	2	1
2	2	4	4	4	4
2	2	3	1	2	3
2	2	2	2	2	1
2	2	3	2	1	3
2	2	3	1	1	1
2	2	3	2	2	1
2	2	3	1	1	1
2	2	3	1	1	1
2	2	2	3	2	1
2	2	3	2	4	3
2	2	2	1	1	2
2	2	3	1	2	2
2	2	2	3	2	2
2	2	3	4	4	1
2	2	4	2	2	2
2	2	2	2	2	3
2	2	3	4	3	2
2	2	3	3	3	2
2	2	3	2	4	2
2	2	3	2	2	1
2	2	4	3	2	2
2	2	3	1	1	1
2	2	2	1	1	1
2	2	2	1	1	1
2	2	3	2	1	2
2	2	3	2	3	2
2	2	4	3	3	3
2	2	3	1	1	1
2	2	2	1	1	1
2	2	3	1	1	2
2	2	1	1	1	2
2	2	3	1	2	3
2	2	3	2	2	2
2	2	4	2	3	3
2	2	1	2	2	1
2	2	2	2	3	2
2	2	2	3	2	1
2	2	4	1	2	2
2	2	3	2	2	1
2	2	3	2	2	2
2	2	2	1	2	1
2	2	4	3	3	2
2	2	2	2	2	1
2	2	2	1	1	1
2	2	3	4	2	2
2	2	2	1	2	2
2	2	3	3	2	3
2	2	3	3	2	1
2	2	2	2	2	2
2	2	2	2	1	3
2	2	3	2	3	2
2	2	1	1	1	1
2	2	4	4	3	3
2	2	4	3	4	1
2	2	4	3	3	3
2	2	3	1	2	1
2	2	2	3	2	1
2	2	2	3	2	1
2	2	1	1	1	1
2	2	3	2	1	3
2	2	2	1	2	1
2	2	2	1	2	2
2	2	3	3	2	1
2	2	4	1	2	2
2	2	4	4	2	2
2	2	1	1	2	2
2	2	2	1	1	1
2	2	3	3	2	2
2	2	1	5	1	1
2	2	4	4	5	4
2	2	2	2	3	1
2	2	3	3	1	1
2	2	2	1	2	2
2	2	3	2	2	2
2	2	3	1	2	1

## Sheet: Czech 
Gender	Age	EX1	MD1	CI4	EI5
2	1	3	3	1	1
1	1	2	3	2	2
1	1	2	1	1	2
1	1	2	1	1	2
1	2	1	2	1	1
1	2	3	2	1	3
2	1	4	2	3	3
1	2	3	2	1	2
1	2	3	2	2	2
2	2	4	5	3	3
1	1	1	1	1	1
1	1	2	1	2	3
1	2	2	1	3	2
1	2	1	1	1	2
1	2	4	2	2	3
1	1	3	3	3	3
1	1	1	2	2	2
1	2	1	1	1	1
2	2	1	1	1	1
1	1	3	3	3	3
1	1	3	3	1	1
2	2	4	3	2	1
1	2	2	4	3	2
1	1	3	3	3	3
1	2	2	1	1	2
2	2	3	3	2	2
2	2	2	3	2	2
1	2	1	1	2	1
1	1	5	2	2	2
1	1	4	3	4	3
1	1	1	3	2	2
1	2	4	2	2	2
1	2	1	2	1	1
2	2	3	1	2	2
1	1	2	3	2	2
1	1	3	2	1	2
2	2	3	1	2	1
2	2	3	1	3	2
2	1	3	3	3	2
1	1	3	3	3	2
1	2	3	3	1	2
2	2	2	1	2	1
2	1	4	3	2	3
2	1	1	1	1	3
1	1	2	3	3	3
1	1	2	4	2	2
1	1	3	2	2	3
1	2	1	1	1	1
2	1	1	1	2	1
1	2	2	2	1	1
1	1	4	4	3	3
1	1	1	1	1	1
2	2	1	1	1	2
2	1	3	2	2	3
1	1	3	2	1	2
1	2	2	2	2	2
1	2	3	2	2	2
2	1	3	4	2	4
2	2	4	1	1	2
2	2	3	2	1	2
1	1	4	3	2	3
1	1	3	1	1	2
1	1	1	1	1	1
1	1	4	4	3	2
2	1	4	3	3	3
1	1	3	3	3	2
1	1	3	3	3	3
2	1	2	3	2	1
2	2	2	3	3	1
1	1	2	3	2	2
1	2	3	3	2	2
2	1	4	2	3	2
1	2	3	3	2	2
2	2	3	1	2	1
1	1	1	3	1	2
1	1	3	1	3	3
1	1	3	3	2	2
1	2	3	4	3	3
2	2	5	4	2	2
1	2	2	2	3	2
2	2	3	3	3	3
1	1	4	3	3	3
2	1	2	1	1	2
1	1	3	2	2	2
2	2	4	3	2	3
1	2	1	1	1	2
2	2	3	1	2	3
2	2	3	1	2	3
1	1	3	2	3	2
2	1	2	2	2	2
1	2	2	3	2	3
2	1	2	2	2	1
2	2	1	2	1	1
1	2	2	3	1	3
1	2	2	2	2	2
1	1	1	1	1	1
1	1	3	2	3	2
2	1	4	4	4	4
1	1	2	2	1	1
2	2	2	1	1	1
1	2	2	2	1	1
1	1	1	4	1	1
2	2	4	2	2	3
2	1	4	4	3	2
2	1	2	2	1	1
2	1	3	2	2	2
1	1	1	1	1	1
2	2	3	1	2	3
1	1	2	1	2	1
1	1	3	2	1	2
2	2	3	2	2	3
1	1	3	3	3	1
1	2	4	3	1	2
1	2	2	2	2	2
2	2	2	2	2	2
2	2	3	3	2	2
2	1	3	2	2	1
2	1	2	2	2	3
2	2	4	3	2	3
1	2	1	3	1	2
2	1	3	2	2	2
2	2	1	1	1	1
2	2	3	1	1	1
1	1	1	1	1	1
1	1	4	3	3	4
1	2	3	2	2	2
1	1	3	2	1	2
1	2	2	1	1	2
1	2	2	2	2	2
1	1	2	2	2	2
2	2	3	3	1	2
1	1	4	3	3	2
1	2	2	2	2	2
1	2	3	4	3	1
1	1	2	3	2	2
1	2	3	3	3	2
1	1	2	2	1	1
2	2	3	2	2	3
1	1	2	2	2	2
2	2	2	2	2	3
1	2	3	2	1	3
2	1	3	2	2	2
2	2	2	1	1	1
2	1	2	2	2	4
1	1	1	1	1	1
1	2	3	2	2	2
1	1	3	4	3	1
1	1	3	2	2	3
1	1	1	3	3	2
2	2	2	2	2	2
2	1	4	3	2	3
1	2	2	2	2	3
1	1	1	1	1	1
1	1	1	2	2	3
1	1	3	2	3	3
1	2	4	2	2	2
1	1	2	3	2	2
1	1	3	3	3	3
2	1	5	4	2	2
1	2	1	2	2	2
1	2	3	2	2	1
1	2	2	3	2	2
1	1	1	3	1	3
2	2	2	1	2	2
2	1	3	2	1	2
1	2	2	1	1	1
1	1	2	2	2	2
2	1	4	3	4	3
1	2	3	2	2	2
1	2	1	2	2	3
2	2	3	2	2	4
1	1	2	2	2	1
1	1	2	3	3	2
1	1	3	2	2	1
2	1	3	3	3	3
1	1	4	3	3	3
2	2	2	1	1	2
1	1	1	1	1	1
2	1	2	2	2	2
1	1	2	1	1	1
1	2	2	2	2	2
1	2	2	2	1	2
1	2	4	3	3	2
2	1	2	2	2	2
2	1	3	2	2	2
1	1	1	2	2	2
2	2	3	2	2	1
2	2	4	2	3	2
2	2	4	4	3	3
2	2	1	2	1	2
1	1	2	1	2	2
2	1	3	2	3	2
1	2	3	3	2	2
1	1	3	1	1	2
2	1	3	2	3	2
2	2	4	2	2	3
1	2	2	2	1	2
2	2	2	1	1	2
1	2	2	2	2	2
1	1	4	2	1	1
1	1	3	1	1	1
1	1	2	4	3	2
1	1	2	2	2	2
2	2	2	1	1	2
1	2	3	2	2	2
2	2	3	3	3	3
2	1	2	2	3	2
2	2	2	2	2	2
2	1	2	2	2	2
1	1	2	2	2	1
1	1	2	2	1	1
1	1	3	2	2	3
2	1	3	3	2	2
1	2	1	2	2	1
1	2	2	2	2	2
1	1	2	4	2	1
1	2	5	5	3	2
1	2	1	3	1	2
2	1	4	3	3	3
2	2	1	1	1	2
1	2	4	3	2	3
1	1	3	2	4	1
1	2	3	1	2	2
2	2	4	2	1	2
2	1	1	1	2	1
1	1	2	2	2	2
2	2	4	3	1	2
2	1	1	2	2	2
1	1	3	2	2	2
2	1	3	4	2	2
2	1	3	4	3	2
1	1	3	2	2	2
1	2	2	1	1	2
1	1	2	1	2	1
2	2	2	2	3	2
2	1	2	2	1	3
2	1	2	2	3	1
1	2	3	1	1	2
1	1	2	3	3	3
1	2	3	3	1	1
1	1	5	2	3	3
2	1	4	3	3	4
2	2	3	1	2	3
1	2	1	1	1	1
1	2	2	2	2	3
2	2	3	1	2	3
1	2	2	3	5	3
1	2	2	2	1	2
1	2	4	4	2	1
2	1	1	4	2	2
2	2	2	1	1	2
1	2	2	2	2	1
1	1	1	1	2	1
1	1	2	1	1	1
1	1	1	3	2	1
2	1	3	3	2	3
2	1	3	2	1	1
2	2	3	2	2	2
1	1	2	1	2	1
1	1	2	2	2	2
1	1	2	1	1	2
2	2	3	2	2	4
2	2	3	2	1	2
1	1	1	3	2	1
1	1	3	4	3	3
1	2	2	2	1	1
1	1	3	3	3	3
1	2	2	1	2	3
2	1	3	2	2	1
2	2	1	1	1	2
2	1	4	4	2	2
2	1	2	1	2	2
1	1	2	3	2	1
1	2	1	1	2	2
2	2	2	2	2	2
2	2	3	1	3	3
1	2	1	3	1	1
2	1	4	2	3	3
1	1	2	2	2	2
1	2	1	1	1	2
2	2	2	1	2	2
2	1	3	1	1	2
2	2	1	1	1	1
2	1	4	2	2	2
2	2	4	3	2	3
1	2	3	2	3	2
2	1	2	1	1	1
2	2	3	1	1	2
1	2	2	3	3	2
2	1	4	3	2	3
2	2	1	2	2	2
1	1	4	3	1	1
1	2	4	3	3	3
2	1	3	3	3	3
2	1	1	1	1	2
2	1	3	4	2	4
1	1	1	3	2	1
2	1	2	2	2	2
2	2	2	3	2	2
1	2	1	1	2	2
1	1	2	1	1	1
2	2	3	2	2	1
2	2	2	3	2	3
2	2	2	2	2	2
1	2	4	4	1	2
2	1	2	1	1	1
2	1	5	4	2	2
2	2	2	2	2	2
2	1	1	2	1	1
2	2	1	1	2	1
2	2	2	1	1	1
1	2	3	3	3	2
2	2	3	3	3	4
1	1	1	1	1	1
1	1	3	2	3	3
1	2	3	1	3	2
1	2	2	2	2	2
2	2	2	1	2	2
1	2	5	3	1	4
2	2	2	1	1	1
2	1	3	1	2	1
1	2	3	3	2	2
1	2	2	2	1	2
1	1	2	4	1	3
2	1	2	5	3	1
1	1	1	1	1	1
2	1	4	2	3	2
2	1	1	2	2	1
2	2	2	2	1	2
2	1	2	3	1	1
2	1	4	2	2	2
2	2	4	3	4	2
2	1	4	4	3	1
2	1	2	3	3	2
1	1	3	3	2	2
2	1	4	1	2	2
2	2	1	2	1	1
2	1	4	2	2	2
1	2	3	2	1	1
2	1	1	1	2	2
2	2	2	2	1	2
1	1	1	2	2	1
2	1	5	4	3	3
2	2	1	1	1	2
2	2	4	3	3	3
2	1	3	4	3	2
2	1	3	1	2	2
1	1	2	3	2	2
1	1	4	2	2	2
2	2	3	1	1	2
2	1	3	2	1	3
1	1	4	2	2	3
2	1	3	3	1	1
2	1	2	2	1	1
2	2	3	2	2	3
2	2	3	2	2	2
1	2	2	2	3	3
2	2	3	1	2	2
2	2	3	3	4	2
1	1	3	4	4	3
1	1	2	4	3	2
1	1	2	2	1	1
2	2	2	2	2	2
1	2	2	2	2	3
1	1	3	2	2	2
2	2	4	5	3	2
2	1	2	3	3	2
2	1	3	2	2	2
2	2	2	3	3	3
1	1	3	2	2	1
2	1	3	3	2	2
1	1	2	1	2	2
1	2	3	2	1	1
2	2	4	2	2	3
1	1	5	5	5	3
2	2	4	2	1	2
1	1	3	2	4	2
2	1	2	1	1	2
1	2	3	3	3	2
1	1	3	3	2	3
1	1	4	4	2	2
1	1	3	2	2	2
2	2	2	1	2	1
2	1	3	2	2	2
1	2	3	2	3	4
2	1	4	3	1	2
1	2	2	2	2	2
1	2	2	2	2	2
1	1	4	3	2	2
2	1	4	5	1	4
2	1	4	4	2	3
1	2	1	2	1	2
2	2	1	3	3	1
2	2	4	3	2	3
2	2	3	2	2	2
2	1	2	1	2	2
1	1	4	3	1	2
1	1	2	2	2	2
2	1	1	1	2	2
1	1	1	5	1	1
1	1	2	1	2	1
1	1	3	5	1	1
1	2	3	3	2	2
1	2	2	2	3	2
1	1	1	2	1	1
2	2	1	1	1	2
2	1	2	1	2	3
2	2	2	1	1	2
1	2	2	2	2	2
1	2	1	1	1	2
2	2	3	2	3	2
1	2	2	2	1	1
1	2	4	3	2	2
1	1	3	3	2	2
2	1	2	3	2	2
2	1	3	2	2	3
1	1	3	1	2	2
2	1	4	2	1	2
2	1	3	4	2	2
2	2	1	1	1	1
2	1	2	2	2	3
2	1	1	3	3	2
1	2	1	2	2	2
1	2	2	2	2	1
2	2	2	4	1	2
1	2	2	2	1	2
1	1	1	2	1	1
2	1	3	2	2	2
2	2	1	2	2	2
1	2	3	5	4	4
2	2	3	3	2	2
1	1	4	2	2	3
1	1	2	2	2	2
2	2	2	1	1	2
1	2	4	2	2	2
1	2	1	1	1	1
1	1	2	1	1	2
1	1	2	3	3	1
1	2	2	2	2	1
2	1	5	5	3	1
1	1	2	2	2	2
1	2	2	1	1	1
1	1	5	5	4	4
1	1	5	4	2	2
1	1	3	4	2	2
2	2	4	1	1	2
2	2	2	3	2	3
2	1	5	5	4	3
1	2	2	1	1	3
2	1	2	2	1	2
1	2	4	3	2	2
1	1	2	2	3	1
1	1	3	2	2	3
2	2	1	1	2	2
1	2	1	1	1	1
1	1	3	2	2	1
1	2	1	2	1	2
2	1	3	4	4	3
2	1	3	3	3	2
2	1	1	2	1	1
2	1	5	2	2	3
2	2	4	1	2	2
2	2	4	1	2	2
1	2	3	1	4	3
1	1	2	3	1	1
1	2	3	2	1	1
2	2	1	1	2	2
1	2	1	1	1	2
1	1	2	3	2	2
1	1	4	2	3	2
2	2	2	1	2	1
1	2	2	2	3	2
2	1	3	4	4	3
1	1	4	1	2	3
1	2	3	3	3	3
2	1	4	4	3	4
1	2	1	1	1	1
1	2	3	1	1	2
1	1	5	4	4	1
2	2	1	1	1	2
2	2	3	2	2	2
1	1	2	2	2	1
1	1	1	2	2	2
2	1	3	3	3	2
2	1	3	1	2	1
1	2	4	4	2	3
1	2	2	2	2	2
2	2	2	3	3	2
1	2	1	1	1	2
1	2	3	3	2	2
1	1	3	4	3	2
1	1	1	2	3	1
2	1	5	3	1	3
1	2	3	2	2	2
1	2	2	1	1	3
1	1	4	4	4	1
1	2	3	3	3	3
2	2	4	3	3	3
2	2	4	4	3	3
2	2	1	1	1	1
1	2	5	4	4	4
1	2	5	1	1	1
1	1	1	1	1	1
2	1	2	2	2	2
2	1	2	2	1	1
1	2	4	2	2	4
2	1	2	2	3	1
1	1	2	3	2	2
2	1	3	2	2	3
1	2	3	2	1	2
1	1	2	3	3	2
2	1	2	2	1	2
1	1	3	3	1	2
2	2	2	2	2	2
1	2	3	3	3	3
1	1	3	3	3	2
2	1	3	1	3	2
2	1	1	2	2	1
1	2	2	1	1	1
1	2	4	3	1	2
1	1	5	3	3	3
1	1	1	2	3	2
1	2	3	3	2	2
1	2	3	4	3	2
1	2	2	2	2	1
1	2	3	2	3	1
1	2	3	2	3	3
2	2	2	2	2	1
1	1	3	3	2	2
2	1	3	3	1	3
1	2	4	3	2	2
1	1	3	3	2	2
2	2	3	2	2	3
2	2	3	4	2	2
2	2	3	1	1	1
2	2	3	3	2	2
1	2	5	5	4	4
1	2	2	2	2	2
2	1	2	2	2	1
2	2	2	1	2	2
1	2	2	2	2	2
1	2	2	1	2	1
1	1	4	3	3	4
1	2	4	2	2	3
2	2	3	2	1	2
2	1	3	2	3	3
2	2	2	2	1	3
2	1	4	3	2	3
2	1	3	1	1	1
1	2	2	1	1	2
1	1	3	4	3	2
2	2	5	3	2	3
1	1	3	5	3	3
1	1	2	2	1	3
2	2	2	2	2	1
2	1	4	2	2	4
1	1	1	2	3	2
1	2	1	2	1	2
2	2	3	1	1	1
2	1	4	4	3	2
1	1	3	2	2	2
1	2	2	2	2	2
2	1	2	1	1	2
1	1	4	2	2	1
1	2	4	3	3	3
1	2	3	3	2	1
1	1	1	2	1	2
2	2	1	2	1	2
2	1	3	3	3	2
1	2	2	2	2	3
1	1	2	2	2	1
1	1	1	2	1	1
2	1	3	3	3	3
2	1	1	1	2	2
2	1	3	3	2	2
2	2	2	2	1	2
1	2	2	2	2	2
1	2	4	2	2	2
1	1	4	4	2	3
2	2	2	2	2	2
2	1	3	2	2	3
1	1	4	2	4	3
2	1	3	3	2	1
2	2	3	1	1	2
1	2	2	1	1	1
2	2	4	1	2	3
2	2	3	1	1	3
1	1	2	3	2	2
2	1	1	2	2	2
1	1	1	1	1	1
1	1	2	2	1	2
2	1	4	4	2	3
1	1	2	3	2	2
2	2	4	3	3	2
1	2	1	3	2	2
2	2	3	3	1	2
2	1	1	3	3	1
1	1	2	1	2	2
1	1	2	2	2	1
2	2	4	4	2	1
1	2	2	2	2	2
1	1	3	2	2	1
2	2	3	3	2	2
2	2	3	3	2	2
1	2	3	3	2	2
2	2	3	1	1	1
1	2	2	1	1	1
1	1	1	1	1	1
2	2	4	3	1	1
1	1	1	2	2	3
1	1	2	1	1	3
1	1	1	1	3	2
2	2	3	3	2	1
2	2	4	2	1	1
1	1	4	1	1	2
1	1	3	3	1	1
2	1	2	2	2	2
1	2	2	1	2	1
1	1	3	2	3	3
1	2	1	3	2	2
2	1	2	2	1	2
2	1	3	2	1	3
1	1	3	4	2	3
2	1	1	4	2	1
1	2	3	4	2	2
2	2	3	2	2	1
2	2	1	1	1	1
1	2	2	3	2	2
2	2	1	1	1	1
2	1	2	2	2	2
2	2	2	3	2	2
1	1	2	1	2	1
2	2	2	2	3	2
1	2	3	2	1	2
1	2	4	1	2	2
1	1	2	3	2	2
2	1	5	3	3	3
1	1	2	1	1	1
1	2	4	4	3	3
1	2	3	2	1	2
2	2	1	1	1	1
1	1	3	4	4	3
1	1	2	2	3	2
1	1	3	2	4	4
2	1	5	5	5	5
1	2	3	2	2	3
1	2	3	3	2	2
1	2	2	2	1	2
2	1	3	2	3	3
1	2	2	2	1	3
2	1	2	2	2	2
1	1	4	2	2	4
1	1	2	2	1	2
1	2	3	3	3	2
2	2	1	1	2	2
1	1	2	3	4	1
2	2	4	3	2	2
1	1	3	4	3	3
2	1	3	3	1	2
1	2	2	1	2	1
2	2	2	2	1	1
2	1	3	2	2	2
1	1	1	4	3	2
2	2	2	2	2	2
2	1	3	2	3	2
2	2	3	1	2	2
2	2	4	2	2	2
2	1	1	1	1	1
2	2	2	2	3	2
1	2	4	2	3	2
2	1	5	3	4	2
2	2	2	1	1	2
2	1	2	2	2	2
2	1	3	3	3	3
1	2	1	1	1	1
1	1	1	2	1	2
1	2	4	3	2	2
1	1	2	2	1	1
2	2	4	3	1	1
1	2	3	3	3	1
2	1	3	3	2	3
2	2	2	1	2	2
1	1	5	4	3	5
2	1	4	3	3	3
2	2	4	1	1	1
1	1	2	1	1	2
2	2	1	1	1	2
2	1	5	3	4	4
2	1	3	2	2	2
2	2	4	3	3	2
2	2	2	2	2	2
1	1	3	3	3	3
1	2	2	2	2	3
2	2	3	2	2	2
2	2	2	1	2	2
2	2	4	1	2	3
1	2	4	3	2	3
1	2	2	2	2	3
1	2	3	2	1	2
1	1	1	1	1	3
1	1	2	1	1	1
2	1	3	2	2	1
1	1	3	4	2	2
2	2	3	2	2	2
1	2	4	3	2	2
1	1	2	2	1	2
1	2	2	2	1	1
1	1	2	1	2	2
2	1	3	1	2	1
2	1	2	3	2	3
1	1	2	2	1	1
2	2	3	3	4	3
1	1	1	1	2	2
2	2	3	2	2	2
2	2	5	3	2	3
2	1	2	3	2	2
2	1	1	2	2	1
1	2	1	1	1	2
1	2	2	2	2	2
2	2	3	2	1	1
1	1	4	4	3	2
2	1	2	2	2	2
2	2	1	1	1	2
1	1	4	2	2	2
1	1	3	2	2	2
1	2	3	2	2	2
2	2	1	2	1	2
1	1	3	4	4	2
1	2	2	2	2	2
2	1	3	2	3	2
1	1	2	2	2	3
1	1	2	3	3	2
1	1	3	2	3	2
2	2	1	1	2	1
1	1	2	3	1	2
1	2	1	2	2	3
2	2	3	2	3	1
1	2	3	2	3	1
2	2	4	3	2	2
1	1	3	3	3	3
2	2	3	1	2	2
1	1	2	2	2	1
1	2	2	2	3	1
1	1	4	4	3	4
1	2	3	2	2	2
2	2	4	3	3	3
2	1	2	1	2	2
1	2	4	3	4	3
1	1	1	2	2	2
2	1	3	3	1	2
2	2	4	3	1	1
2	2	3	2	3	4
1	1	3	4	3	1
2	1	2	2	2	2
1	2	3	1	1	1
1	2	4	2	2	2
2	2	2	4	3	2
1	2	2	1	2	3
1	2	3	2	2	2
2	2	2	2	2	2
1	2	2	3	2	2
2	2	3	2	1	2
2	1	3	2	1	1
1	2	1	2	2	2
1	1	4	4	3	1
2	2	3	1	2	2
1	2	3	2	2	1
1	2	3	4	2	2
1	2	3	2	2	1
2	1	2	2	2	2
2	2	1	1	1	1
1	2	3	3	3	3
2	1	3	3	2	3
2	2	3	3	2	2
2	1	5	5	5	5
1	1	4	4	2	1
2	1	2	2	2	3
1	2	4	4	2	2
1	2	1	1	1	1
2	2	2	1	2	1
2	2	3	2	3	2
1	2	2	2	2	2
1	1	4	3	2	2
2	1	2	3	2	3
1	1	3	3	3	3
2	1	3	3	2	2
1	1	2	4	2	2
2	2	3	2	2	2
1	2	3	3	2	2
1	2	2	2	1	2
1	2	4	3	3	3
1	2	2	3	1	1
2	2	4	4	2	1
2	2	3	1	2	2
1	2	4	2	1	2
2	2	2	2	1	1
1	1	3	1	1	3
2	1	5	3	2	2
2	1	3	3	2	1
2	2	2	3	2	2
2	1	2	3	2	2
1	1	2	2	1	2
1	1	4	3	2	2
1	1	1	1	1	1
1	2	3	3	1	2
2	2	2	2	3	1
2	1	4	3	3	2
1	1	3	3	2	2
2	2	3	3	2	1
1	1	2	2	3	2
1	2	3	3	2	2
1	1	3	3	2	2
2	1	1	1	2	2
1	1	2	4	2	2
1	2	3	2	2	3
1	1	3	2	1	3
1	2	2	3	2	2
2	1	4	3	3	3
2	1	3	2	3	2
1	2	3	2	2	2
2	2	4	3	4	2
1	2	2	2	1	2
1	2	3	4	1	2
2	1	2	2	2	1
1	2	3	3	2	3
2	1	1	2	2	3
1	1	1	1	1	2
1	1	1	3	1	1
2	1	3	3	3	3
2	1	2	1	4	1
1	1	3	2	2	2
1	2	2	4	4	3
2	1	1	2	1	1
2	1	2	1	3	2
1	1	1	5	1	3
1	1	3	3	2	2
1	2	1	1	1	1
1	1	3	2	3	2
1	2	1	2	1	2
2	1	2	1	1	2
2	2	1	1	1	1
1	1	4	3	4	4
2	2	2	2	2	2
1	2	2	2	1	2
1	1	2	1	2	1
1	1	2	2	2	2
1	2	4	1	1	4
1	1	3	3	2	2
2	1	1	1	1	2
2	2	2	3	2	2
2	2	3	1	1	2
1	1	1	1	2	2
1	2	4	2	2	2
2	2	4	2	2	3
2	2	3	2	2	2
2	2	3	1	2	1
2	2	5	3	5	3
2	2	1	1	1	1
1	2	3	2	3	2
2	1	3	3	2	2
2	2	3	2	2	1
2	2	2	1	2	1
1	1	1	2	2	2
1	2	2	2	2	2
2	2	5	4	2	3
1	2	3	4	2	1
1	2	3	2	1	3
2	1	2	4	2	2
2	1	2	2	1	2
1	2	1	1	2	1
1	2	1	2	2	1
2	2	3	3	3	2
2	1	5	2	3	1
2	1	1	2	1	1
2	1	3	4	4	4
2	1	4	1	2	3
2	2	4	3	3	2
2	2	3	3	2	2
2	2	1	3	2	1
2	2	2	2	2	2
1	2	4	2	2	2
2	1	2	2	1	2
1	1	1	3	1	1
1	1	1	3	2	2
2	1	3	3	1	4
2	1	1	1	3	2
1	2	2	2	2	2
2	1	3	2	2	1
1	1	5	4	5	3
2	1	5	3	1	2
2	2	2	2	3	3
2	1	3	4	2	2
1	2	2	1	1	1
1	2	2	3	2	2
1	2	5	4	3	3
2	2	3	1	2	2
1	2	3	2	1	2
2	1	2	2	1	2
2	2	4	3	2	2
1	2	2	3	2	2
1	2	4	2	3	3
1	2	2	2	2	1
2	1	5	1	1	2
2	1	2	2	2	2
1	1	5	3	4	3
1	2	2	3	2	2
1	1	2	1	1	2
2	1	1	2	1	1
1	2	1	1	2	1
1	1	2	1	2	1
2	2	3	2	3	3
1	1	3	2	2	2
2	1	2	1	2	2
2	2	3	3	3	3
1	2	3	3	3	3
1	1	3	2	2	2
2	2	4	1	2	1
2	1	3	4	2	2
1	2	4	2	2	2
2	2	3	2	3	3
1	2	3	2	1	1
2	1	2	1	2	1
2	1	5	1	2	3
2	1	2	2	2	3
1	1	2	2	2	2
2	1	3	3	2	2
2	1	2	4	2	2
2	1	3	3	2	2
1	1	1	2	1	1
2	1	2	3	2	2
2	2	4	2	3	2
1	1	1	2	1	3
1	2	5	4	2	4
2	2	3	1	1	1
1	1	2	3	2	2
1	1	4	4	2	2
1	1	3	4	1	2
1	2	5	5	3	4
2	2	4	4	2	3
2	1	2	2	1	2
2	2	4	2	3	2
1	2	4	3	2	2
1	1	4	3	2	3
1	2	3	4	4	4
1	2	4	3	1	2
2	1	4	3	4	3
2	1	2	1	1	2
1	2	4	3	4	3
1	1	2	2	2	2
1	1	3	2	2	3
1	2	2	2	2	3
2	1	2	1	1	3
1	1	5	5	1	5
2	2	3	3	2	3
2	2	3	2	2	2
2	2	3	1	1	2
1	2	3	3	2	2
1	1	2	2	2	3
1	1	4	3	3	2
1	2	5	3	3	3
1	1	4	5	4	3
1	2	2	2	2	1
1	2	3	2	2	2
1	1	3	2	3	2

## Sheet: Japan
Gender	Age	EX1	MD1	CI4	EI5
1	2	3	2	2	2
2	2	2	2	2	2
1	2	3	2	3	3
2	2	4	2	3	3
2	2	3	3	3	2
1	2	1	1	1	1
2	2	4	4	3	3
1	2	5	5	5	5
2	2	3	1	2	1
2	2	4	4	4	4
2	1	1	1	1	1
2	2	2	1	1	1
2	2	3	2	1	1
2	2	3	2	3	2
2	2	2	2	2	2
1	2	3	3	3	3
2	2	2	3	3	3
2	2	2	2	2	1
1	2	2	2	3	3
2	2	4	3	3	3
2	2	3	2	2	1
1	2	2	1	1	1
2	2	2	1	3	1
2	2	3	4	1	3
1	2	2	2	2	2
1	2	3	3	2	2
2	2	1	1	1	1
1	2	5	2	3	4
1	2	5	5	5	4
2	2	2	3	1	1
1	2	3	2	1	1
2	2	3	2	2	2
2	2	5	3	2	2
2	2	2	3	1	1
1	2	1	1	1	1
1	2	4	3	2	2
1	1	3	3	3	3
2	2	2	2	2	2
1	2	2	3	2	2
2	2	2	2	1	2
1	2	2	3	1	1
1	2	3	3	2	1
2	2	4	4	4	1
2	2	3	3	4	3
2	2	2	2	2	2
1	2	2	4	3	1
1	2	3	3	1	2
1	2	3	3	3	3
2	2	3	3	3	3
1	2	3	3	2	2
2	1	3	3	3	4
2	2	2	2	4	1
2	1	3	2	2	2
1	2	2	3	2	2
2	2	2	2	1	1
2	2	5	3	1	4
1	2	3	2	3	2
2	2	4	3	3	3
2	2	3	2	1	1
2	2	3	3	3	3
2	2	4	1	1	1
2	2	3	2	2	1
2	2	4	3	3	1
2	2	1	1	1	1
2	1	4	2	1	1
2	2	2	2	2	2
2	2	1	1	1	1
1	2	5	4	4	2
1	2	4	3	1	1
1	2	2	2	2	2
2	2	3	3	3	3
1	2	3	4	3	3
1	2	2	3	3	3
1	1	1	1	1	1
2	2	3	2	2	2
2	2	3	3	2	2
1	2	2	4	2	2
1	2	4	4	1	2
2	1	4	1	1	1
1	2	2	2	3	3
2	1	4	3	2	3
1	2	4	2	2	2
1	1	3	2	2	2
1	2	4	4	4	3
2	2	4	4	3	3
1	2	4	3	2	3
2	2	3	3	1	1
1	2	3	1	1	1
1	2	2	2	1	1
1	2	2	3	2	1
2	2	1	3	2	2
2	2	4	3	2	2
1	2	3	3	3	3
2	2	5	4	2	3
1	2	2	1	1	1
1	2	2	2	2	2
1	2	3	3	2	1
1	1	3	3	4	3
2	2	3	3	3	3
1	2	5	4	4	4
2	2	2	3	2	2
2	2	3	2	3	2
2	2	3	3	2	2
1	2	2	2	3	2
1	2	4	2	4	1
1	2	3	2	2	1
1	2	2	3	2	2
1	2	2	2	1	1
2	2	2	2	2	2
1	2	1	1	1	1
2	2	4	3	3	3
2	2	3	2	3	1
1	2	2	3	3	2
2	2	3	2	3	2
2	2	3	3	1	1
2	2	2	3	1	1
2	2	3	2	2	2
2	2	3	2	2	1
2	2	3	2	2	1
1	2	5	4	3	1
2	2	2	1	1	1
1	2	3	2	2	1
2	2	4	5	3	1
1	1	3	3	2	2
2	1	1	1	1	1
1	2	3	3	3	3
2	2	3	2	2	2
2	2	4	3	4	5
1	2	3	3	3	2
1	2	3	3	3	3
2	2	3	2	2	1
2	2	3	3	2	2
1	2	2	1	1	1
2	2	2	2	2	2
2	2	2	1	1	1
2	2	4	3	3	3
2	2	3	2	3	2
2	2	5	5	2	1
2	2	5	5	3	2
1	2	4	3	3	3
2	1	2	2	1	1
1	2	4	3	2	2
1	2	5	2	2	2
1	2	3	2	2	2
2	2	3	3	3	3
1	2	4	4	2	2
1	2	3	2	2	2
2	2	2	2	2	2
2	1	3	3	3	2
2	2	3	3	1	1
2	2	1	2	1	1
1	2	3	4	3	3
1	1	2	5	1	1
2	2	4	3	1	1
1	2	3	4	3	2
1	1	3	3	1	2
1	2	5	4	4	4
1	2	3	3	3	4
2	2	4	3	2	2
1	2	2	2	2	2
1	2	3	2	1	1
2	2	4	3	3	2
1	2	1	1	1	1
1	1	4	3	2	2
2	2	4	3	3	3
2	2	4	3	3	3
1	2	5	4	2	2
2	1	4	5	4	4
2	2	3	3	1	2
1	2	2	3	3	3
2	2	3	2	2	2
2	1	4	4	2	1
1	1	1	1	1	1
1	2	2	2	2	1
2	1	3	3	3	3
1	2	2	2	2	1
1	2	4	4	4	4
2	1	3	3	3	1
2	2	1	1	1	1
1	2	3	3	3	3
2	2	2	2	3	3
1	2	4	3	3	3
1	2	2	3	2	2
1	2	3	3	3	1
1	2	2	3	2	2
2	1	3	2	2	1
1	2	4	3	2	3
2	2	2	2	1	1
1	2	5	4	2	2
1	1	3	3	3	3
1	2	5	5	3	5
2	2	2	2	2	2
2	2	3	3	2	3
2	1	3	3	2	2
1	2	4	3	3	3
1	2	4	3	4	1
1	2	2	3	2	2
2	1	3	1	1	1
2	1	3	3	2	2
2	2	3	3	2	1
1	1	2	2	2	3
1	2	2	3	3	4
1	1	3	2	3	3
1	2	3	4	2	2
2	2	4	2	2	2
1	2	2	4	2	3
1	2	2	2	2	2
2	1	4	4	4	4
2	1	3	3	4	3
1	1	3	3	1	2
2	2	5	2	1	1
1	1	1	1	1	1
1	2	3	2	2	2
1	1	3	3	2	2
2	1	3	4	2	2
2	2	3	3	2	2
2	2	3	3	2	3
1	2	5	1	1	1
1	2	3	2	4	2
1	2	2	3	1	1
1	2	4	3	3	2
2	2	3	3	2	1
1	2	3	5	1	1
1	2	2	2	2	2
2	2	3	2	1	1
1	2	4	3	3	3
1	1	5	3	4	3
1	2	4	3	3	2
1	2	3	3	3	3
2	1	2	2	2	2
1	2	3	3	3	2
1	1	3	2	2	2
1	1	2	4	4	3
1	2	3	1	1	3
2	2	1	5	1	1
1	2	4	3	4	3
2	1	2	1	1	2
2	2	3	2	2	2
1	2	4	3	3	3
2	2	3	2	1	1
1	2	1	1	1	1
1	2	3	3	3	3
1	2	5	1	2	1
2	2	4	3	1	2
2	2	5	4	3	4
2	1	5	2	2	3
1	1	2	2	2	2
2	2	2	1	1	1
2	2	3	2	2	1
1	1	4	1	2	1
2	2	2	1	1	1
2	2	3	3	3	3
1	2	3	3	2	2
1	2	4	4	4	3
2	2	2	1	3	2
2	2	1	3	1	1
1	1	2	2	1	1
2	2	1	2	1	2
2	1	2	4	1	1
2	2	2	2	1	1
2	2	4	4	4	2
1	2	5	5	3	3
1	2	3	2	3	3
1	2	4	4	1	2
1	1	1	1	1	1
2	2	3	2	1	1
1	2	3	2	2	2
2	2	2	2	2	2
2	2	5	4	2	1
2	1	3	3	1	1
1	2	3	3	3	3
1	2	4	3	4	1
2	2	2	1	2	1
1	2	2	2	2	2
2	1	4	1	1	2
1	1	5	5	5	5
1	2	2	2	1	1
1	2	4	2	1	1
2	2	2	1	1	1
1	2	3	2	4	3
1	2	4	2	3	2
1	1	2	1	2	1
2	2	5	5	5	4
1	2	4	4	3	3
2	2	3	4	3	3
1	1	2	2	2	1
2	2	1	3	3	3
2	2	3	1	1	1
2	2	3	2	1	1
2	2	4	3	3	3
2	2	3	3	1	1
2	2	3	3	3	3
1	2	2	2	2	2
1	2	5	1	2	2
2	2	2	2	2	2
2	2	3	3	3	3
1	2	4	4	4	4
2	1	2	2	1	1
1	2	5	4	4	2
1	1	2	3	2	3
2	2	2	3	3	4
1	1	3	3	3	2
1	2	2	2	2	2
1	2	2	2	2	2
2	2	4	2	3	3
2	2	5	4	4	4
1	2	2	2	2	2
1	1	3	3	3	3
2	1	2	1	4	1
1	2	2	3	2	3
1	2	5	4	5	4
2	2	2	2	2	2
1	2	2	3	2	2
2	1	3	2	2	3
2	1	4	3	4	3
2	1	4	4	5	4
2	1	3	3	3	3
2	2	3	5	3	1
2	2	3	2	2	2
2	2	2	2	2	1
2	2	3	2	1	2
1	2	4	1	5	1
2	2	2	2	2	3
2	1	2	1	1	1
1	2	3	3	3	3
2	2	2	3	2	3
1	2	3	3	2	3
2	1	2	2	1	2
2	2	3	2	2	2
1	2	3	2	1	2
1	1	2	2	2	2
1	2	3	3	3	3
2	1	5	4	5	5
1	1	3	3	3	3
1	1	3	3	3	3
1	2	3	1	4	2
1	1	4	4	2	2
2	1	4	4	3	2
2	2	2	2	2	2
2	1	5	2	2	4
1	2	3	1	4	1
2	1	4	4	2	4
2	2	4	4	3	3
1	1	2	1	1	1
2	2	2	1	1	1
2	1	3	3	1	1
1	1	2	2	2	1
2	1	4	5	5	4
2	2	2	2	2	2
1	2	3	3	3	3
1	1	3	3	2	3
1	2	1	1	2	1
1	2	2	3	1	1
1	2	2	2	2	2
2	2	2	3	1	1
1	1	3	2	2	2
2	2	1	1	1	1
1	2	3	3	4	2
1	2	2	3	3	1
1	2	3	3	3	3
2	1	2	3	3	1
2	2	4	2	3	3
1	2	5	5	5	5
1	2	3	3	1	1
2	2	3	3	2	2
1	2	3	3	3	2
1	2	1	1	1	1
2	2	2	2	2	2
1	1	3	3	1	2
1	1	4	3	2	3
2	1	3	4	3	3
2	2	3	3	2	4
2	2	4	4	2	2
2	1	3	3	3	3
2	1	3	2	1	1
2	2	1	1	1	1
1	2	3	3	3	2
2	1	3	3	3	4
2	1	3	3	2	3
2	1	2	2	2	1
1	2	2	2	1	2
2	1	5	4	4	5
1	1	2	1	2	1
2	2	3	5	5	1
2	2	2	1	1	1
1	1	2	2	2	1
2	2	3	5	2	3
1	1	2	3	3	4
2	2	4	3	2	1
1	2	3	2	1	1
2	2	4	3	2	1
1	2	2	2	2	2
1	1	5	4	4	4
2	2	5	4	2	3
1	2	4	1	2	2
2	1	3	1	1	3
1	1	2	3	3	3
1	1	3	2	1	1
2	1	3	3	3	3
1	1	3	2	2	2
1	2	1	3	1	1
1	2	3	3	3	3
1	1	4	3	2	2
2	1	3	3	2	2
1	2	1	1	1	1
2	1	5	3	5	5
2	1	5	3	3	3
2	1	4	3	2	2
2	1	4	2	4	2
2	1	3	3	3	3
2	1	3	1	3	3
2	2	3	3	1	2
1	1	3	3	2	2
2	1	5	3	2	4
1	2	3	3	3	2
1	2	2	2	2	2
2	1	2	2	2	2
1	1	3	3	3	3
2	1	2	1	1	1
1	2	2	2	2	2
1	1	4	5	3	3
2	1	5	3	2	4
2	1	3	3	3	3
1	1	2	2	2	2
1	1	3	3	3	2
1	1	4	3	1	1
1	2	4	2	3	2
2	2	2	2	2	2
1	2	1	1	1	1
1	2	2	2	2	2
2	2	3	3	1	3
2	1	5	5	5	5
1	1	2	2	1	1
1	1	4	3	4	4
1	2	3	3	3	3
1	2	3	3	3	3
2	1	1	2	1	1
1	1	2	3	2	1
1	2	3	3	3	3
2	1	3	3	4	3
2	1	4	1	2	1
2	1	3	4	2	2
2	2	4	4	2	2
1	2	3	1	2	2
1	1	5	4	4	4
2	1	4	2	2	2
2	2	2	2	1	1
2	2	3	1	1	1
2	2	5	4	4	4
1	2	4	4	4	4
1	1	3	3	2	2
1	1	3	3	2	1
2	1	1	2	1	1
1	1	3	3	3	3
2	1	3	3	2	2
2	1	4	4	2	1
1	1	4	1	3	4
1	1	3	2	1	1
2	2	5	4	4	2
1	2	5	1	1	1
1	1	1	1	1	2
2	2	2	2	2	2
2	1	5	5	5	5
2	1	2	2	2	3
1	1	3	1	1	1
2	1	5	1	2	1
1	1	2	3	2	1
2	1	2	1	1	1
2	1	4	3	4	3
1	2	2	3	1	2
2	2	3	3	2	2
2	1	4	4	1	2
2	1	4	3	2	3
2	2	4	4	4	3
2	1	3	3	3	3
2	1	5	5	2	2
1	1	2	2	1	1
1	1	3	3	1	3
2	1	5	3	2	2
1	1	3	4	3	2
2	2	1	1	1	1
2	2	5	3	3	3
2	1	3	3	3	3
2	1	3	2	1	2
2	2	5	3	2	3
2	2	4	2	3	2
2	1	3	1	1	1
1	1	2	2	1	2
2	1	4	2	2	2
1	1	1	2	1	1
1	1	3	3	2	2
1	1	3	3	3	4
1	2	3	2	3	3
1	1	3	2	3	3
1	2	3	3	2	1
1	2	3	2	2	1
1	1	5	4	2	3
1	1	4	2	2	2
1	1	4	3	4	4
1	2	3	2	2	2
2	2	3	3	2	2
2	2	2	2	2	2
2	1	5	3	3	4
2	1	4	4	2	3
1	1	1	1	1	1
1	2	5	3	4	2
2	1	2	2	1	1
2	2	3	2	2	1
1	1	3	2	1	1
1	2	3	3	2	1
1	1	2	4	2	1
1	1	4	3	2	2
1	1	3	3	3	3
2	2	2	2	2	2
1	2	2	1	2	2
1	2	3	2	1	1
1	1	3	5	4	4
2	2	3	3	3	2
1	2	5	3	3	2
2	2	2	2	2	1
1	1	3	2	2	2
2	2	3	3	3	3
2	1	3	2	1	2
1	1	3	3	2	2
1	1	1	1	1	1
2	2	4	4	1	2
1	2	2	2	1	1
1	1	5	5	4	5
2	1	5	5	1	3
1	2	3	2	2	2
1	1	2	2	1	3
2	1	3	2	2	1
2	1	2	3	1	1
2	1	2	3	1	1
2	2	5	4	1	3
1	2	3	3	2	3
1	1	2	2	2	2
2	2	5	4	5	3
1	1	2	2	2	2
1	2	3	4	4	3
1	2	2	2	2	2
1	1	2	3	3	2
1	2	3	2	2	2
1	2	1	1	1	1
1	1	3	3	3	3
1	2	4	4	4	4
2	1	3	2	2	3
1	1	5	5	4	4
1	1	2	2	3	3
2	2	4	2	2	1
1	2	5	3	4	4
1	1	4	3	2	3
2	2	1	1	1	1
1	2	1	1	3	1
2	1	2	3	3	3
1	1	1	1	3	1
2	1	5	4	4	4
2	1	3	3	1	1
1	2	2	4	3	3
2	2	4	2	1	1
1	1	2	2	4	4
2	2	3	4	3	3
1	2	3	3	3	3
1	1	2	2	1	2
1	2	5	5	5	5
2	2	4	2	2	5
2	1	2	2	2	2
2	2	2	2	2	2
2	1	3	2	2	2
1	1	4	4	4	4
1	1	1	2	1	1
2	2	5	5	1	1
2	2	3	2	2	3
1	1	5	5	3	3
2	2	2	1	1	1
2	1	4	4	3	2
1	1	3	3	3	3
1	1	5	2	3	2
2	1	2	3	1	1
2	2	3	2	1	1
1	2	3	3	3	3
1	2	3	3	2	3
2	1	5	4	1	1
2	2	4	2	2	3
2	1	4	4	4	4
1	1	3	2	2	2
1	1	3	4	2	2
2	2	3	4	5	2
1	2	3	3	1	1
1	2	3	3	1	1
2	2	5	4	1	1
2	1	3	3	3	1
1	1	3	3	3	3
2	1	4	3	3	3
2	1	2	2	2	2
1	1	2	2	2	2
1	1	4	4	5	5
2	1	5	5	5	4
2	1	4	2	3	3
2	2	3	2	2	2
1	1	2	2	3	3
2	1	3	2	3	3
1	1	5	2	1	1
1	1	4	3	2	4
2	1	2	1	1	4
1	2	3	3	3	2
2	1	5	3	3	4
1	1	3	1	1	3
2	2	5	3	5	5
1	2	3	2	1	3
1	1	4	4	3	2
2	1	4	1	1	1
2	2	4	4	4	3
2	2	4	4	1	3
1	2	5	3	2	1
2	1	4	2	3	4
1	1	2	3	3	3
2	2	3	1	1	1
1	2	4	2	3	2
2	1	3	3	2	2
1	1	5	4	3	4
1	1	1	1	1	1
1	1	4	2	2	3
1	1	3	3	4	4
1	1	4	3	2	3
1	2	3	3	3	3
1	1	1	1	1	1
1	1	2	1	5	2
2	1	3	4	2	2
1	1	4	3	3	3
2	1	2	3	1	1
1	1	4	3	4	4
2	2	2	1	1	1
1	2	2	2	2	1
2	1	3	3	2	2
2	2	2	2	2	2
1	1	3	1	1	1
2	1	4	4	2	3
2	2	2	1	1	1
1	2	3	2	2	2
2	1	3	2	3	1
1	2	4	4	2	4
2	2	3	3	3	3
1	1	4	4	2	3
2	2	3	2	2	2
2	1	2	2	1	4
2	2	4	3	3	3
1	1	3	3	3	3
2	2	4	4	4	4
2	1	5	5	5	5
2	2	4	2	3	1
2	1	1	5	2	1
1	1	3	5	1	1
2	2	4	4	4	4
1	1	4	4	3	3
2	2	3	3	2	2
2	2	4	3	3	4
2	1	3	2	2	1
2	2	1	3	1	1
2	1	3	3	2	3
2	1	3	2	2	1
1	1	2	2	2	2
1	1	3	3	3	3
2	1	1	1	1	1
2	2	4	3	3	3
1	2	4	3	2	2
2	1	3	3	3	3
2	2	4	3	1	1
1	2	4	2	3	3
1	1	4	3	3	3
1	2	3	2	1	1
1	1	3	1	2	2
1	2	3	3	3	4
2	1	2	3	3	3
1	2	4	2	2	4
2	1	4	4	3	4
2	1	3	2	2	2
1	2	4	4	2	1
2	2	3	2	5	2
2	2	3	2	1	1
2	1	5	4	4	4
1	2	2	1	1	1
2	1	5	4	2	2
1	1	3	2	3	3
2	2	4	3	3	3
1	1	1	1	1	1
1	1	4	3	2	2
2	1	3	2	3	3
2	2	2	2	1	1
1	1	1	1	2	1
1	1	5	5	5	5
2	1	2	2	2	2
2	1	4	2	1	1
1	2	3	4	5	4
1	2	3	3	3	3
1	2	3	3	3	3
2	1	4	4	1	2
1	1	5	3	3	2
2	1	4	3	1	2
2	1	4	4	3	1
2	2	3	1	1	2
1	2	1	1	1	1
1	1	5	3	4	5
2	2	1	1	2	1
1	1	4	2	2	4
1	2	3	3	2	2
2	1	1	1	1	1
1	1	5	5	5	5
2	1	2	2	4	4
1	1	5	3	3	3
1	1	4	3	2	2
2	1	4	3	3	2
2	2	4	4	3	3
1	1	4	2	4	3
1	2	3	2	2	2
1	1	5	2	4	4
1	2	3	4	3	4
1	2	3	1	2	1
1	2	3	3	3	3
1	2	4	3	1	2
2	1	4	4	4	2
1	1	1	3	1	1
1	2	4	4	4	4
1	2	1	1	1	1
1	2	5	4	3	4
2	2	3	3	2	2
1	1	4	4	3	4
2	1	3	2	3	3
2	1	2	4	3	2
1	1	5	3	3	3
2	2	3	1	1	2
1	1	1	1	5	1
2	2	5	5	1	5
1	2	2	2	2	1
2	1	2	5	5	1
1	2	3	2	1	1
2	1	5	4	3	5
1	1	3	3	3	3
1	1	2	2	2	2
1	1	2	3	3	3
2	1	3	2	1	1
2	2	3	2	2	2
2	1	4	3	2	3
1	1	3	2	2	1
1	1	1	2	2	4
1	1	3	3	3	2
1	2	2	2	2	1
2	1	2	1	3	2
2	1	5	4	4	5
2	1	3	4	2	2
2	2	3	3	3	3
1	1	3	2	2	2
1	2	4	4	4	4
1	1	3	4	3	3
1	2	3	3	2	2
1	2	1	3	2	1
2	2	2	2	1	1
2	1	3	1	1	1
2	1	2	2	2	2
2	2	2	2	2	1
1	1	2	3	3	3
1	1	3	3	2	1
1	1	4	3	4	3
1	2	3	1	1	1
1	2	1	1	1	1
2	1	2	3	1	2
1	2	2	2	2	2
2	1	2	1	1	1
1	2	2	2	2	2
1	1	2	2	2	2
1	1	5	4	4	3
2	1	4	3	1	3
1	1	3	4	3	2
2	2	4	3	2	2
2	1	2	4	4	3
1	2	2	3	2	1
1	1	2	2	2	1
1	1	4	3	3	3
2	2	5	1	1	1
2	1	5	4	4	5
1	1	2	2	2	2
1	2	3	2	2	2
1	1	4	2	2	2
2	1	2	2	2	2
1	1	2	2	2	2
2	1	3	2	2	2
2	2	2	1	1	1
1	2	5	5	5	5
2	1	5	2	4	3
2	1	4	3	4	3
2	2	3	3	2	2
2	1	4	2	2	2
1	1	3	4	4	4
2	1	4	3	4	5
1	1	4	2	2	3
2	2	3	2	2	1
2	1	1	1	1	1
1	1	1	2	1	2
2	1	3	1	3	1
1	2	3	3	3	3
2	1	5	2	2	2
2	1	4	2	4	2
1	2	2	1	1	1
1	2	3	3	2	3
1	2	4	3	3	2
2	1	3	2	3	3
1	1	2	3	3	2
2	2	5	3	1	1
2	1	2	2	1	1
1	1	3	3	3	3
2	1	3	3	1	1
1	1	3	3	1	2
2	1	4	3	1	2
2	2	3	3	3	1
1	1	1	3	4	1
2	2	4	3	2	1
2	1	3	3	3	3
2	1	4	3	4	4
1	1	4	4	3	3
1	2	3	2	1	1
2	1	3	1	2	2
1	1	4	3	2	4
2	2	5	5	2	5
2	2	3	1	2	1
1	2	1	1	1	1
2	2	3	1	1	1
1	1	3	3	2	2
1	1	2	2	1	1
1	1	3	3	3	3
1	2	5	1	3	5
1	1	4	4	3	2
2	2	2	3	2	1
2	2	5	5	3	5
2	2	5	5	1	1
2	1	3	2	2	2
1	1	2	2	3	3
1	1	5	4	3	2
1	1	3	4	2	3
2	2	4	2	2	2
2	1	3	3	3	2
1	1	4	4	2	1
1	2	3	3	3	2
1	2	3	2	2	2
2	2	5	5	2	5
1	1	4	4	4	4
2	1	3	2	3	1
2	1	2	2	2	2
1	2	3	1	1	1
2	2	4	3	2	2
2	1	3	2	1	1
1	1	3	4	2	3
2	1	4	5	4	2
1	1	5	3	2	1
1	2	2	1	2	2
1	1	4	2	3	2
1	1	4	4	2	4
2	1	4	5	1	1
1	1	4	4	3	3
2	1	2	1	1	1
2	1	4	2	2	1
1	1	5	5	5	5
1	1	2	1	1	2
2	1	3	3	2	3
1	1	3	3	3	3
1	1	4	3	3	1
2	1	5	5	4	5
1	2	3	3	3	2
2	1	3	2	2	2
1	1	2	3	1	4
1	1	2	2	2	2
1	1	2	2	2	2
2	2	3	2	1	1
2	1	4	4	4	5
1	1	4	3	2	2
2	1	2	1	1	2
2	1	3	3	2	2
2	1	3	1	3	2
2	1	5	2	4	3
1	1	1	1	3	3
2	1	4	2	2	1
2	1	3	3	2	3
1	1	4	3	3	3
1	1	4	4	4	4
2	1	3	2	2	1
2	1	3	3	2	1
1	2	1	1	1	1
1	1	4	4	3	3
1	2	5	2	4	1
1	1	3	4	2	2
1	2	3	3	1	1
1	1	5	3	4	3
2	1	5	5	5	1
2	1	4	3	4	4
1	1	3	2	3	2
2	2	2	1	1	2
1	1	1	1	1	1
2	1	3	1	1	1
2	1	3	2	2	1
1	1	4	5	4	3
2	2	3	3	2	2
1	1	2	3	3	2
1	1	1	2	2	1
1	2	2	3	1	1
2	2	4	4	4	4
2	1	3	4	2	2
2	1	3	2	2	3
2	1	2	1	1	1
1	1	1	1	1	1
2	1	2	3	3	1
2	1	2	2	1	1
1	1	3	2	3	1
2	1	5	3	5	4
2	1	4	4	4	4
1	1	2	2	2	2
2	1	2	2	2	1
2	1	4	4	1	1
2	1	4	3	1	1
2	1	2	2	2	2
1	1	3	3	1	2
2	1	3	4	3	4
2	1	5	4	3	5
2	2	3	2	2	2
2	2	2	3	2	2
1	1	2	2	4	2
2	1	2	4	3	2
1	1	3	4	2	2
2	1	2	2	2	2
2	2	3	4	3	3
2	1	4	2	2	1
2	1	3	2	1	1
2	2	3	4	3	2
2	1	3	4	2	1
2	2	2	1	1	1
1	1	3	3	2	2
1	1	3	3	3	2
2	1	2	4	1	1
2	1	2	4	2	2
1	1	3	3	1	1
1	1	4	4	2	2
2	1	4	3	4	3
2	1	4	4	2	2
2	1	4	4	1	2
2	1	4	2	1	4
1	1	2	3	2	2
2	1	3	3	2	2
2	1	4	4	4	4
1	1	5	4	3	2
2	1	2	3	3	1
2	1	3	4	4	1
1	1	4	3	2	2
1	1	3	2	1	3
1	1	2	2	4	1
2	1	5	2	2	2
2	1	1	1	1	1
1	1	4	3	1	3
2	1	4	5	3	2
1	1	4	4	2	2
2	1	5	4	3	3
1	1	4	1	5	5
2	2	3	2	2	2
2	2	3	3	3	3
1	1	2	3	3	2
2	1	3	2	2	2
2	1	5	3	4	3
1	1	3	3	2	1
1	1	2	2	2	2
1	1	3	3	3	3
2	1	4	4	1	1
2	1	5	5	4	4
2	1	4	3	4	3
1	2	3	3	2	2
1	1	3	3	2	1
2	2	3	3	2	3
2	2	2	3	1	1
2	1	2	1	2	1
1	1	5	4	2	1
2	1	4	4	2	3
2	2	2	2	2	2
2	1	5	1	5	5
1	2	1	1	4	2
1	1	3	1	1	1
2	2	2	2	3	2
1	1	3	4	1	2
2	1	3	3	4	4
2	1	5	1	5	2
1	1	5	5	5	5
1	1	3	2	2	2
2	1	4	2	2	3
2	1	4	2	3	1
1	1	1	2	1	1
1	1	4	4	4	3
2	1	4	4	3	3
1	1	4	4	3	3
1	1	2	2	2	1
1	1	3	2	1	1
1	1	2	1	3	3
2	1	4	4	3	2
1	1	2	2	1	1
2	1	4	3	2	1
2	1	5	2	3	4
1	1	3	3	3	3
1	1	4	4	4	4
2	1	2	2	1	1
1	1	2	5	3	3
1	1	2	3	1	2
1	2	4	3	2	2
2	1	4	4	2	2
2	1	3	2	3	2
2	1	3	4	4	4
1	1	2	2	1	1
1	1	3	1	1	1
1	1	4	4	4	4
1	1	3	1	1	1
1	1	3	2	2	2
2	1	2	2	2	1
2	1	3	2	1	2
2	2	4	3	2	1
1	1	3	4	2	1
1	1	4	4	3	3
1	2	4	3	1	1
2	1	4	2	1	1
1	1	3	2	1	1
2	1	2	2	1	1
1	1	1	1	1	1
2	1	4	2	2	1
1	1	2	5	2	1
2	1	4	2	3	2
1	1	3	3	2	2

## Sheet: Pooled sample 100 random 
COUNTRY	GENDER	ageMedian	W_EX1	W_MD1	W_CC4	W_EC5
NL	1	1	5	5	5	5
NL	1	1	3	3	2	3
NL	1	1	4	3	3	5
NL	1	1	3	3	3	3
NL	2	1	2	1	1	1
NL	2	1	2	2	2	1
NL	2	1	2	4	2	2
NL	1	1	3	3	3	3
NL	2	1	3	2	2	1
NL	1	1	2	2	2	1
NL	2	1	4	1	1	1
NL	2	1	3	3	3	3
NL	1	1	2	2	1	2
NL	2	1	4	4	3	1
NL	1	1	2	2	3	1
NL	2	1	2	1	1	1
NL	1	1	2	2	3	3
NL	2	1	2	2	2	1
NL	2	1	4	4	1	1
NL	2	1	5	5	5	5
NL	1	1	2	4	4	3
NL	1	1	4	3	3	4
NL	1	1	3	3	3	3
NL	2	1	3	3	3	3
NL	1	1	3	1	2	2
NL	1	1	2	2	4	4
NL	1	1	2	3	1	2
NL	2	1	2	2	2	2
NL	1	1	2	3	2	3
NL	1	1	1	1	1	1
NL	1	1	2	3	2	2
NL	1	1	3	4	3	1
NL	2	1	2	2	2	2
NL	2	1	1	1	2	2
NL	1	1	1	1	1	1
NL	2	1	1	1	1	1
NL	1	1	2	2	5	2
NL	1	1	3	4	4	3
NL	2	1	3	3	2	2
NL	1	1	2	1	2	2
NL	2	1	3	2	2	3
NL	2	1	3	4	3	3
NL	2	1	3	3	3	3
NL	2	1	2	1	2	3
NL	1	1	2	2	3	2
NL	2	1	3	2	2	4
NL	1	1	2	1	2	1
NL	1	1	2	4	4	5
NL	2	1	2	4	3	3
NL	2	1	3	3	3	3
NL	1	1	3	2	3	2
NL	2	1	1	2	2	2
NL	1	1	1	1	2	2
NL	1	1	1	1	1	1
NL	1	2	3	1	2	3
NL	2	2	3	1	3	2
NL	2	2	1	1	1	1
NL	2	2	2	2	1	1
NL	2	2	2	3	2	2
NL	1	2	2	2	2	1
NL	2	2	1	1	1	2
NL	2	2	2	3	2	3
NL	2	2	1	1	1	1
NL	2	2	1	1	1	2
NL	1	2	2	2	3	2
NL	1	2	4	4	4	1
NL	1	2	2	2	2	4
NL	2	2	3	1	2	1
NL	1	2	4	2	2	1
NL	1	2	1	2	2	1
NL	1	2	1	1	1	1
NL	2	2	1	1	1	1
NL	1	2	3	1	2	1
NL	2	2	1	1	1	1
NL	1	2	5	5	3	5
NL	2	2	2	4	2	1
NL	1	2	1	1	2	1
NL	2	2	2	2	2	2
NL	2	2	3	2	2	2
NL	1	2	1	1	1	1
NL	2	2	2	2	2	2
NL	2	2	2	2	2	1
NL	2	2	3	2	2	2
NL	2	2	2	1	1	1
NL	2	2	1	1	1	1
NL	2	2	2	1	1	1
NL	2	2	2	1	1	1
NL	1	2	1	2	3	1
NL	1	2	1	1	1	1
NL	1	2	1	1	1	1
NL	1	2	1	4	3	2
NL	2	2	2	1	1	1
NL	2	2	1	1	2	2
NL	1	2	1	1	1	1
NL	2	2	2	1	1	2
NL	1	2	2	2	2	2
NL	1	2	3	3	3	3
NL	1	2	2	1	2	1
NL	1	2	1	1	1	1
NL	1	2	2	1	2	1
FL	2	1	3	3	3	3
FL	2	1	2	2	3	1
FL	2	1	3	1	2	1
FL	1	1	4	2	2	3
FL	2	1	3	2	3	3
FL	2	1	3	5	1	1
FL	2	1	1	1	2	1
FL	1	1	1	2	2	2
FL	2	1	3	2	3	2
FL	1	1	1	1	1	1
FL	1	1	2	2	2	2
FL	1	1	4	3	3	2
FL	1	1	2	2	3	2
FL	1	1	2	1	2	1
FL	2	1	1	1	1	1
FL	1	1	2	2	4	1
FL	2	1	2	2	3	1
FL	2	1	5	4	4	1
FL	2	1	2	3	3	1
FL	2	1	3	3	3	1
FL	2	1	4	4	4	2
FL	2	1	2	1	2	1
FL	1	1	1	1	3	1
FL	1	1	2	2	3	3
FL	2	1	2	2	3	2
FL	2	1	3	1	2	2
FL	1	1	1	1	3	1
FL	2	1	2	1	2	2
FL	1	1	2	2	2	2
FL	1	1	1	1	1	1
FL	1	1	1	1	1	1
FL	2	1	3	1	2	2
FL	1	1	2	2	2	2
FL	1	1	2	1	2	1
FL	1	1	1	1	1	1
FL	1	1	2	2	2	1
FL	1	1	3	2	2	2
FL	2	1	2	3	2	1
FL	1	1	3	2	3	1
FL	1	1	3	2	1	2
FL	1	1	2	2	2	3
FL	1	1	3	2	2	2
FL	2	1	3	2	2	3
FL	1	1	1	3	2	1
FL	2	1	1	4	1	1
FL	2	1	1	1	2	1
FL	2	1	2	4	1	1
FL	2	1	2	1	1	1
FL	2	1	4	3	3	4
FL	2	1	2	2	2	2
FL	2	1	3	3	3	3
FL	1	1	2	2	3	2
FL	1	2	1	1	1	1
FL	1	2	1	1	1	1
FL	2	2	5	4	3	3
FL	2	2	1	1	2	2
FL	1	2	2	2	2	3
FL	2	2	1	1	2	1
FL	1	2	4	2	2	3
FL	2	2	4	3	3	2
FL	2	2	3	1	3	1
FL	2	2	1	1	1	1
FL	2	2	1	2	2	2
FL	1	2	1	1	1	1
FL	1	2	4	2	4	3
FL	2	2	1	2	3	1
FL	1	2	4	3	2	4
FL	2	2	2	1	2	2
FL	1	2	2	2	3	2
FL	1	2	3	3	2	2
FL	1	2	3	1	2	1
FL	2	2	3	2	2	1
FL	1	2	1	1	2	1
FL	1	2	3	3	1	4
FL	1	2	2	1	2	1
FL	2	2	2	2	2	2
FL	2	2	2	2	2	3
FL	2	2	1	1	2	1
FL	1	2	1	1	2	1
FL	1	2	2	1	2	3
FL	1	2	1	1	1	1
FL	2	2	5	4	4	3
FL	2	2	3	3	3	3
FL	2	2	1	1	2	1
FL	2	2	1	1	1	2
FL	1	2	2	3	2	2
FL	1	2	3	2	2	2
FL	1	2	1	1	2	1
FL	2	2	2	3	2	1
FL	1	2	3	2	2	2
FL	2	2	2	2	2	2
FL	1	2	3	1	2	1
FL	2	2	1	1	1	1
FL	2	2	1	1	2	1
FL	1	2	1	1	1	2
FL	2	2	1	1	1	2
FL	2	2	2	2	2	1
FL	2	2	1	1	1	2
FL	1	2	1	2	1	2
FL	1	2	1	1	1	1
GE	2	1	3	4	2	2
GE	1	1	2	1	1	1
GE	2	1	2	3	4	1
GE	g	1	3	2	2	3
GE	2	1	3	3	4	2
GE	1	1	3	2	2	1
GE	1	1	1	1	3	1
GE	2	1	3	1	3	2
GE	1	1	2	1	1	1
GE	2	1	2	1	1	2
GE	1	1	2	2	2	1
GE	2	1	3	2	2	1
GE	2	1	3	1	2	2
GE	1	1	2	1	1	1
GE	1	1	2	3	2	1
GE	1	1	2	2	1	1
GE	1	1	2	2	2	2
GE	2	1	3	1	3	3
GE	1	1	3	1	1	3
GE	2	1	2	1	2	2
GE	1	1	2	4	2	2
GE	1	1	3	3	4	3
GE	2	1	2	1	1	2
GE	2	1	2	2	3	1
GE	2	1	1	1	1	1
GE	2	1	4	5	4	2
GE	2	1	3	1	2	1
GE	1	1	1	2	3	3
GE	1	1	3	4	4	4
GE	2	1	2	2	2	1
GE	1	1	2	2	1	1
GE	1	1	4	4	3	3
GE	1	1	2	1	1	1
GE	1	1	3	1	1	2
GE	2	1	5	5	5	5
GE	1	1	4	4	4	4
GE	1	1	3	2	2	2
GE	2	1	3	3	4	5
GE	2	1	1	1	1	1
GE	2	1	1	1	1	1
GE	1	1	1	1	1	1
GE	1	1	2	1	3	1
GE	1	1	3	3	3	1
GE	2	1	2	4	3	3
GE	1	1	2	2	2	1
GE	1	1	4	3	3	5
GE	2	1	2	2	2	1
GE	2	1	3	2	2	2
GE	2	1	4	3	2	3
GE	2	2	3	5	3	4
GE	2	2	2	1	3	2
GE	1	2	3	3	3	3
GE	2	2	3	3	3	3
GE	1	2	3	4	2	2
GE	2	2	3	3	2	3
GE	2	2	4	4	2	2
GE	1	2	3	2	2	2
GE	2	2	2	2	2	3
GE	1	2	2	2	2	3
GE	1	2	2	2	2	1
GE	1	2	2	2	2	2
GE	2	2	3	3	1	1
GE	1	2	2	1	1	1
GE	1	2	2	2	1	1
GE	1	2	1	1	1	1
GE	1	2	2	2	2	4
GE	1	2	4	1	3	3
GE	1	2	1	1	1	5
GE	1	2	2	2	2	2
GE	1	2	2	2	2	2
GE	2	2	4	3	2	2
GE	1	2	2	2	2	2
GE	2	2	5	5	4	4
GE	2	2	3	2	2	2
GE	1	2	2	3	2	1
GE	2	2	2	2	1	1
GE	1	2	2	2	2	1
GE	1	2	2	2	2	3
GE	1	2	2	1	2	1
GE	1	2	3	4	2	2
GE	1	2	1	1	1	1
GE	2	2	3	3	2	2
GE	1	2	2	2	2	1
GE	1	2	1	1	1	2
GE	1	2	2	1	2	2
GE	1	2	2	3	2	2
GE	2	2	2	2	2	2
GE	2	2	2	2	3	3
GE	1	2	3	2	2	1
GE	2	2	2	1	2	2
GE	1	2	1	3	1	1
GE	1	2	1	1	1	1
GE	1	2	2	4	2	1
GE	2	2	2	1	2	2
GE	2	2	4	5	4	4
GE	2	2	1	1	1	1
GE	2	2	1	4	2	3
GE	2	2	4	3	3	2
GE	1	2	3	2	3	3
GE	1	2	2	4	1	2
AU	1	1	1	1	3	1
AU	1	1	3	3	1	2
AU	2	1	1	1	2	1
AU	2	1	3	2	3	3
AU	2	1	4	3	2	2
AU	1	1	2	1	1	1
AU	2	1	4	2	2	4
AU	2	1	1	1	1	1
AU	2	1	4	2	1	2
AU	2	1	1	1	1	1
AU	2	1	3	3	3	1
AU	1	1	4	1	2	1
AU	2	1	2	3	4	1
AU	2	1	4	3	2	2
AU	2	1	3	3	2	2
AU	2	1	2	3	3	4
AU	2	1	2	2	1	2
AU	1	1	2	3	3	1
AU	1	1	3	3	2	2
AU	1	1	2	2	2	1
AU	2	1	1	3	1	2
AU	1	1	2	3	4	2
AU	2	1	2	2	2	2
AU	2	1	4	2	2	1
AU	2	1	3	3	2	3
AU	2	1	2	1	4	2
AU	1	1	3	2	3	1
AU	1	1	3	1	2	2
AU	2	1	1	1	1	1
AU	1	1	3	2	3	4
AU	1	1	2	3	2	1
AU	2	1	3	1	1	3
AU	2	1	2	2	2	3
AU	2	1	2	1	2	1
AU	1	1	1	1	2	1
AU	2	1	2	1	1	1
AU	1	1	3	3	3	1
AU	1	1	2	1	2	2
AU	2	1	4	4	4	4
AU	1	1	4	1	2	5
AU	2	1	2	4	2	1
AU	2	2	4	3	2	2
AU	1	2	3	2	3	1
AU	1	2	4	2	2	3
AU	2	2	3	3	3	1
AU	1	2	1	1	2	1
AU	2	2	3	4	3	4
AU	1	2	4	3	2	2
AU	1	2	3	2	3	1
AU	2	2	1	1	1	1
AU	1	2	4	3	2	1
AU	1	2	2	2	2	1
AU	1	2	4	3	2	3
AU	1	2	2	5	2	2
AU	2	2	2	1	2	1
AU	1	2	4	3	2	3
AU	2	2	2	1	1	1
AU	1	2	2	2	2	1
AU	1	2	2	3	2	1
AU	1	2	3	2	2	2
AU	1	2	3	2	1	3
AU	1	2	4	4	2	1
AU	2	2	3	1	1	1
AU	2	2	2	1	1	2
AU	1	2	3	2	1	2
AU	2	2	4	2	2	2
AU	1	2	2	1	2	2
AU	1	2	4	4	2	2
AU	2	2	1	1	1	1
AU	1	2	2	2	2	2
AU	2	2	4	3	4	3
AU	1	2	1	1	1	1
AU	2	2	2	2	3	2
AU	2	2	2	1	1	2
AU	2	2	3	2	2	3
AU	2	2	1	1	2	1
AU	2	2	3	2	2	1
AU	2	2	3	3	3	3
AU	1	2	4	3	3	4
AU	1	2	5	4	3	3
AU	2	2	1	1	2	1
AU	2	2	3	4	1	2
AU	1	2	1	2	1	2
AU	1	2	2	2	2	2
AU	2	2	4	5	3	4
AU	1	2	3	3	2	3
AU	1	2	3	2	1	2
AU	1	2	2	1	1	1
AU	2	2	3	3	2	2
AU	1	2	3	2	3	2
AU	1	2	2	2	2	2
AU	1	2	2	2	2	2
AU	2	2	2	1	1	1
AU	1	2	1	1	1	1
AU	1	2	3	1	2	1
AU	1	2	2	1	2	1
AU	1	2	2	2	2	2
AU	1	2	2	1	1	2
AU	2	2	2	2	2	2
AU	1	2	1	2	1	2
FI	1	1	3	2	3	2
FI	1	1	3	2	3	1
FI	1	1	3	4	4	3
FI	1	1	3	1	3	1
FI	1	1	2	1	1	1
FI	1	1	3	3	2	1
FI	1	1	2	1	2	2
FI	1	1	4	3	3	3
FI	1	1	2	3	2	2
FI	1	1	2	2	1	1
FI	1	1	4	3	3	3
FI	1	1	5	1	1	1
FI	1	1	3	3	3	1
FI	1	1	2	2	2	2
FI	1	1	1	2	2	1
FI	1	1	5	3	3	3
FI	1	1	4	3	4	3
FI	1	1	2	3	2	1
FI	1	1	3	3	4	2
FI	1	1	3	3	3	2
FI	1	1	3	3	2	2
FI	1	1	4	1	2	1
FI	1	1	3	2	2	2
FI	1	1	1	1	2	1
FI	1	1	2	2	2	2
FI	1	1	3	3	3	1
FI	1	2	2	2	2	2
FI	1	1	3	2	1	2
FI	1	2	3	2	2	1
FI	1	2	4	3	3	1
FI	1	2	3	3	2	2
FI	1	2	2	1	2	1
FI	1	2	2	2	2	2
FI	1	2	4	4	4	4
FI	1	2	3	3	2	1
FI	1	1	3	1	2	1
FI	1	2	3	3	3	3
FI	1	2	2	1	2	2
FI	1	2	1	2	1	1
FI	1	2	3	1	2	4
FI	1	2	2	1	2	2
FI	1	2	2	2	2	1
FI	1	2	1	1	2	1
FI	1	2	1	1	1	1
FI	1	2	3	2	3	2
FI	1	2	2	1	2	1
FI	1	2	3	2	2	2
FI	1	2	3	3	3	2
FI	1	2	3	3	3	1
FI	1	2	2	2	2	2
FI	1	2	1	2	2	2
FI	1	2	2	1	2	1
FI	1	2	2	1	2	2
FI	1	2	2	2	2	1
FI	1	2	3	2	1	2
FI	1	2	2	3	2	2
FI	1	2	2	3	2	2
FI	2	1	4	4	4	4
FI	2	1	5	4	3	4
FI	2	1	4	4	3	2
FI	2	1	2	2	2	1
FI	2	1	2	2	2	2
FI	2	1	2	2	2	1
FI	2	1	3	2	2	1
FI	2	1	2	1	2	1
FI	2	1	3	3	3	3
FI	2	1	3	1	2	1
FI	2	1	2	1	2	1
FI	2	1	3	3	1	1
FI	2	1	1	1	2	2
FI	2	1	3	1	2	2
FI	2	1	3	1	3	1
FI	2	1	4	3	2	2
FI	2	1	3	4	3	2
FI	2	2	2	3	2	1
FI	2	2	1	1	1	3
FI	2	2	3	2	3	3
FI	2	2	3	1	3	2
FI	2	2	2	3	3	2
FI	2	1	2	1	1	2
FI	2	2	3	4	4	2
FI	2	2	1	1	1	1
FI	2	2	4	4	2	2
FI	2	2	2	1	1	2
FI	2	2	2	1	2	3
FI	2	2	3	3	2	3
FI	2	2	3	2	3	2
FI	2	2	2	3	2	2
FI	2	2	3	1	1	1
FI	2	2	2	1	1	1
FI	2	2	3	1	1	1
FI	2	2	2	1	1	1
FI	2	2	3	1	2	3
FI	2	2	1	2	2	1
FI	2	2	3	2	2	1
FI	2	2	2	1	2	1
FI	2	2	2	1	1	1
FI	2	2	3	3	2	3
FI	2	2	3	3	2	1
FI	2	2	4	4	3	3
CZE	2	2	3	3	2	2
CZE	1	2	1	2	1	1
CZE	1	2	2	2	2	2
CZE	2	1	4	3	3	3
CZE	2	1	4	2	3	2
CZE	1	1	3	3	2	2
CZE	2	2	5	4	2	2
CZE	1	1	3	2	3	2
CZE	2	1	4	4	3	2
CZE	2	1	3	2	2	2
CZE	1	1	2	2	2	2
CZE	1	2	3	3	3	2
CZE	1	1	3	4	3	1
CZE	1	2	1	2	2	2
CZE	1	1	1	3	1	3
CZE	1	2	1	2	2	3
CZE	1	1	2	2	2	1
CZE	1	1	2	3	3	2
CZE	2	2	3	2	2	1
CZE	1	2	5	5	3	2
CZE	2	2	3	1	2	3
CZE	2	1	1	4	2	2
CZE	2	1	3	3	2	3
CZE	2	1	3	2	1	1
CZE	1	1	2	1	2	1
CZE	1	1	2	1	1	2
CZE	2	1	4	4	2	2
CZE	1	2	1	3	1	1
CZE	1	2	1	1	1	2
CZE	2	1	3	1	1	2
CZE	2	2	1	1	1	1
CZE	2	1	3	3	3	3
CZE	2	1	1	1	1	2
CZE	1	2	1	1	2	2
CZE	2	2	2	2	2	2
CZE	1	2	3	3	3	2
CZE	2	1	4	2	2	2
CZE	2	1	3	4	3	2
CZE	2	2	3	1	1	2
CZE	2	1	3	2	2	2
CZE	2	1	2	1	1	2
CZE	2	1	4	3	1	2
CZE	1	2	2	2	2	2
CZE	1	1	4	3	2	2
CZE	2	2	1	3	3	1
CZE	1	1	2	2	2	2
CZE	1	2	1	1	1	1
CZE	1	1	5	5	4	4
CZE	1	1	2	2	3	1
CZE	2	2	4	1	2	2
CZE	1	1	2	3	1	1
CZE	1	2	3	3	3	3
CZE	2	1	5	3	1	3
CZE	1	2	3	3	3	3
CZE	1	1	3	3	1	2
CZE	1	2	2	1	1	1
CZE	1	2	4	3	1	2
CZE	1	1	3	3	2	2
CZE	2	2	2	2	1	3
CZE	1	2	2	2	2	3
CZE	1	2	4	2	2	2
CZE	2	1	3	3	2	1
CZE	1	2	2	1	1	1
CZE	1	1	3	4	2	3
CZE	1	2	3	2	1	2
CZE	1	2	4	1	2	2
CZE	1	1	2	3	2	2
CZE	2	1	5	5	5	5
CZE	1	1	2	3	4	1
CZE	2	1	3	3	3	3
CZE	2	1	3	3	2	3
CZE	2	2	3	2	2	2
CZE	1	2	4	3	2	3
CZE	1	2	2	2	1	1
CZE	1	2	3	2	2	2
CZE	1	1	2	2	2	3
CZE	1	1	3	3	3	3
CZE	1	2	3	2	2	2
CZE	2	2	4	3	1	1
CZE	2	2	2	2	2	2
CZE	2	1	5	5	5	5
CZE	1	2	4	4	2	2
CZE	2	2	2	2	1	1
CZE	1	2	3	3	1	2
CZE	1	1	2	2	3	2
CZE	1	2	2	3	2	2
CZE	2	1	1	2	2	3
CZE	2	1	1	1	1	2
CZE	2	2	5	3	5	3
CZE	1	2	3	2	3	2
CZE	2	2	2	2	2	2
CZE	1	1	1	3	2	2
CZE	1	2	2	3	2	2
CZE	2	1	3	4	2	2
CZE	1	1	2	2	2	2
CZE	2	1	3	3	2	2
CZE	1	2	4	3	2	2
CZE	2	2	3	3	2	3
CZE	2	2	3	2	2	2
CZE	1	2	5	3	3	3
JA	2	2	2	3	3	3
JA	1	2	2	2	2	2
JA	1	2	2	4	2	2
JA	1	2	2	2	3	3
JA	2	2	3	3	1	1
JA	1	1	3	3	2	2
JA	1	2	3	3	3	3
JA	1	2	2	1	1	1
JA	2	2	3	3	3	3
JA	1	2	3	2	1	1
JA	2	1	3	3	2	2
JA	1	1	3	2	3	3
JA	2	1	3	3	4	3
JA	2	1	3	4	2	2
JA	1	1	2	4	4	3
JA	1	2	3	1	1	3
JA	2	1	5	2	2	3
JA	1	2	4	4	1	2
JA	2	2	3	1	1	1
JA	1	2	2	2	2	2
JA	1	2	2	2	2	2
JA	1	1	3	3	3	3
JA	2	2	3	2	1	2
JA	2	2	2	2	2	3
JA	1	1	2	2	2	2
JA	1	1	3	3	2	3
JA	1	2	1	1	2	1
JA	2	2	1	1	1	1
JA	1	2	3	3	4	2
JA	2	2	4	2	3	3
JA	1	2	5	5	5	5
JA	1	2	1	1	1	1
JA	2	1	3	4	3	3
JA	2	2	4	4	2	2
JA	2	1	5	4	4	5
JA	1	1	2	3	3	3
JA	1	1	3	2	2	2
JA	2	1	5	3	5	5
JA	2	1	3	3	3	3
JA	2	1	3	3	2	2
JA	2	1	5	3	2	2
JA	1	1	3	2	3	3
JA	1	2	5	3	3	2
JA	1	1	2	2	1	3
JA	2	2	5	4	1	3
JA	1	2	3	3	2	3
JA	1	2	2	2	2	2
JA	2	2	4	2	2	1
JA	2	2	1	1	1	1
JA	2	1	3	3	1	1
JA	2	2	4	2	2	5
JA	2	1	2	2	2	2
JA	2	1	4	4	4	4
JA	2	2	5	4	1	1
JA	1	1	2	2	3	3
JA	1	1	5	2	1	1
JA	2	1	2	2	1	4
JA	2	1	3	2	2	1
JA	2	2	1	3	1	1
JA	1	2	3	2	1	1
JA	2	1	3	2	2	2
JA	2	2	3	2	5	2
JA	2	1	4	2	1	1
JA	1	2	3	2	2	2
JA	1	1	5	2	4	4
JA	2	1	2	5	5	1
JA	1	1	3	3	3	3
JA	1	1	2	2	2	2
JA	2	1	4	3	2	3
JA	1	1	3	3	3	2
JA	2	1	2	1	3	2
JA	2	1	5	4	4	5
JA	1	2	1	1	1	1
JA	1	2	2	2	2	2
JA	1	1	5	4	4	3
JA	2	1	5	2	4	3
JA	1	2	3	3	2	3
JA	1	1	2	3	3	2
JA	2	1	2	2	1	1
JA	1	1	2	2	1	1
JA	2	2	4	2	2	2
JA	2	2	5	5	2	5
JA	2	1	4	5	4	2
JA	1	2	2	1	2	2
JA	1	1	4	2	3	2
JA	2	1	4	2	2	1
JA	2	1	3	3	2	3
JA	1	1	4	4	4	4
JA	2	1	5	5	5	1
JA	1	1	2	3	3	2
JA	2	1	4	4	4	4
JA	1	1	2	2	2	2
JA	2	1	4	4	4	4
JA	2	2	3	2	2	2
JA	1	1	2	2	2	2
JA	2	1	3	3	4	4
JA	1	1	4	4	4	4
JA	2	1	3	2	3	2
JA	1	1	3	1	1	1
JA	1	2	4	3	1	1
